# Supplementary material for: Changes in cell wall composition due to a pectin biosynthesis enzyme GAUT10 impact root growth
Source: Plant Physiol. 2023 Aug 22;193(4):2480–97. doi: 10.1093/plphys/kiad465 (PMC10663140; doi:10.1093/plphys/kiad465)
Supplement: kiad465_Supplementary_Data [file kiad465_supplementary_data.zip]

Archive with 7 entries (7 files):
- Supplemental Data.pdf
- Supplemental Table S1 revised Aug 7.xlsx
- Supplemental Table S2 revised Aug 7.xlsx
- Supplemental Table S3 revised Aug 7.xlsx
- Supplemental Table S4 revised Aug 7.xlsx
- Supplemental Table S5 revised Aug 7.xlsx
- Supplemental Table S6 revised Aug 7.xlsx
