# Supplementary material for: Changes in cell wall composition due to a pectin biosynthesis enzyme GAUT10 impact root growth
Source: Plant Physiol. 2023 Aug 22;193(4):2480–97. doi: 10.1093/plphys/kiad465 (PMC10663140; doi:10.1093/plphys/kiad465)
Supplement: kiad465_Supplementary_Data [file kiad465_supplementary_data.zip › Supplemental Table S1 revised Aug 7.xlsx]

## Sheet: Index
Supplemental Table S1. Root phenotyping data of five-day-old gaut10-3 and Col-0 roots.
Sheet	Description
1	Primary root length (cm) data of 5-days-old Col-0 (n=75) and gaut10-3 (n=72) roots
2	Apical and basal meristem length (μm) and cortical cell count data for 5-days-old Col-0 (n=6) and gaut10-3 (n=6) roots
3	length of early mature trichoblast cells (µm) of 5-days-old Col-0 (n=6) and gaut10-3 (n=6) roots
4	Primary root length (cm) data from gaut10-3 tob1-2 double mutant phenotyping
5	Primary root length (cm) data from gaut10-3 tob1-2 double mutant IAA and IBA treatment assays

## Sheet: Primary root length phenotype
Genotype	Sucrose concentration in 1/2 MS media	Measurement
gaut10-3	0 mM	1.16			Note: Concentrations 15 mM ~ 0.5% (w/v) and 30 mM ~ 1% (w/v)
gaut10-3	0 mM	0.467			Statistical analysis: One way anova followed by Tukey's Post-hoc analysis with p < 0.05
gaut10-3	0 mM	0.698
gaut10-3	0 mM	0.657
gaut10-3	0 mM	0.511
gaut10-3	0 mM	0.967
gaut10-3	0 mM	1.282
gaut10-3	0 mM	0.2834
gaut10-3	0 mM	0.4951
gaut10-3	0 mM	0.3003
gaut10-3	0 mM	0.7289
gaut10-3	0 mM	0.3809
gaut10-3	0 mM	0.3029
gaut10-3	0 mM	1.173
gaut10-3	0 mM	0.923
gaut10-3	0 mM	1.018
gaut10-3	0 mM	0.838
gaut10-3	0 mM	0.701
gaut10-3	0 mM	1.313
gaut10-3	0 mM	0.811
gaut10-3	0 mM	0.546
gaut10-3	0 mM	0.8918
gaut10-3	0 mM	0.496
gaut10-3	0 mM	0.388
gaut10-3	0 mM	1.01
gaut10-3	0 mM	1.108
gaut10-3	0 mM	0.372
gaut10-3	0 mM	1.204
gaut10-3	0 mM	0.653
gaut10-3	0 mM	1.078
gaut10-3	0 mM	0.7298
gaut10-3	0 mM	0.5621
gaut10-3	0 mM	0.6523
gaut10-3	15 mM	1.851
gaut10-3	15 mM	2.107
gaut10-3	15 mM	1.668
gaut10-3	15 mM	1.211
gaut10-3	15 mM	1.492
gaut10-3	15 mM	1.506
gaut10-3	15 mM	1.324
gaut10-3	15 mM	1.733
gaut10-3	15 mM	1.629
gaut10-3	15 mM	1.291
gaut10-3	15 mM	0.93
gaut10-3	15 mM	1.295
gaut10-3	15 mM	1.608
gaut10-3	15 mM	1.287
gaut10-3	15 mM	1.423
gaut10-3	15 mM	1.904
gaut10-3	15 mM	1.52
gaut10-3	15 mM	1.761
gaut10-3	15 mM	1.443
gaut10-3	15 mM	1.257
gaut10-3	15 mM	1.279
gaut10-3	15 mM	1.095
gaut10-3	15 mM	1.033
gaut10-3	15 mM	1.218
gaut10-3	15 mM	1.177
gaut10-3	15 mM	2.0145
gaut10-3	15 mM	1.196
gaut10-3	15 mM	1.232
gaut10-3	15 mM	1.532
gaut10-3	15 mM	1.275
gaut10-3	15 mM	1.892
gaut10-3	15 mM	1.397
gaut10-3	30 mM	1.7739
gaut10-3	30 mM	1.9565
gaut10-3	30 mM	1.5661
gaut10-3	30 mM	1.6965
gaut10-3	30 mM	1.9741
gaut10-3	30 mM	1.6952
gaut10-3	30 mM	2.4167
gaut10-3	30 mM	1.482
gaut10-3	30 mM	1.9955
gaut10-3	30 mM	2.0046
gaut10-3	30 mM	2.0904
gaut10-3	30 mM	1.5223
gaut10-3	30 mM	2.1479
gaut10-3	30 mM	1.5752
gaut10-3	30 mM	1.6318
gaut10-3	30 mM	1.691
gaut10-3	30 mM	2.2025
gaut10-3	30 mM	2.018
gaut10-3	30 mM	2.2893
gaut10-3	30 mM	2.3179
gaut10-3	30 mM	1.6669
gaut10-3	30 mM	2.3946
gaut10-3	30 mM	2.2061
gaut10-3	30 mM	1.9994
gaut10-3	30 mM	2.0471
gaut10-3	30 mM	2.2334
gaut10-3	30 mM	2.2055
gaut10-3	30 mM	2.0173
gaut10-3	30 mM	2.3596
gaut10-3	30 mM	2.3897
gaut10-3	30 mM	1.9565
gaut10-3	30 mM	2.3413
gaut10-3	30 mM	2.1973
Col-0	0 mM	1.9932
Col-0	0 mM	1.74856
Col-0	0 mM	1.36224
Col-0	0 mM	1.60688
Col-0	0 mM	1.48896
Col-0	0 mM	1.2012
Col-0	0 mM	1.75296
Col-0	0 mM	1.4872
Col-0	0 mM	2.03016
Col-0	0 mM	1.44496
Col-0	0 mM	1.76528
Col-0	0 mM	1.58928
Col-0	0 mM	1.74416
Col-0	0 mM	1.59456
Col-0	0 mM	1.61656
Col-0	0 mM	1.62976
Col-0	0 mM	1.26896
Col-0	0 mM	1.36224
Col-0	0 mM	1.54528
Col-0	0 mM	1.54264
Col-0	0 mM	1.29096
Col-0	0 mM	1.66056
Col-0	0 mM	1.3112
Col-0	0 mM	1.40888
Col-0	0 mM	1.54264
Col-0	0 mM	1.5488
Col-0	0 mM	1.47224
Col-0	0 mM	1.42296
Col-0	0 mM	1.70808
Col-0	0 mM	1.31824
Col-0	0 mM	1.49952
Col-0	0 mM	0.987
Col-0	0 mM	2.1765
Col-0	15 mM	1.78272
Col-0	15 mM	1.72704
Col-0	15 mM	2.10816
Col-0	15 mM	2.41824
Col-0	15 mM	2.112
Col-0	15 mM	2.16
Col-0	15 mM	2.112
Col-0	15 mM	1.464
Col-0	15 mM	1.3344
Col-0	15 mM	2.16
Col-0	15 mM	2.00832
Col-0	15 mM	2.07072
Col-0	15 mM	2.42784
Col-0	15 mM	2.07936
Col-0	15 mM	2.40384
Col-0	15 mM	2.08224
Col-0	15 mM	2.05632
Col-0	15 mM	1.87776
Col-0	15 mM	2.15136
Col-0	15 mM	2.0688
Col-0	15 mM	1.85088
Col-0	15 mM	1.58976
Col-0	15 mM	1.94208
Col-0	15 mM	1.97664
Col-0	15 mM	2.06592
Col-0	15 mM	1.7712
Col-0	15 mM	2.30976
Col-0	15 mM	1.86912
Col-0	15 mM	1.7712
Col-0	15 mM	2.0592
Col-0	15 mM	2.00736
Col-0	15 mM	2.24832
Col-0	15 mM	2.2464
Col-0	15 mM	2.2656
Col-0	30 mM	1.81594
Col-0	30 mM	1.93911
Col-0	30 mM	1.92603
Col-0	30 mM	1.87371
Col-0	30 mM	1.69495
Col-0	30 mM	2.09716
Col-0	30 mM	2.27265
Col-0	30 mM	2.23014
Col-0	30 mM	2.34132
Col-0	30 mM	2.05574
Col-0	30 mM	2.28246
Col-0	30 mM	2.37075
Col-0	30 mM	1.71784
Col-0	30 mM	2.50591
Col-0	30 mM	2.32279
Col-0	30 mM	2.16583
Col-0	30 mM	1.87698
Col-0	30 mM	2.03503
Col-0	30 mM	2.21379
Col-0	30 mM	2.18763
Col-0	30 mM	2.03721
Col-0	30 mM	2.1037
Col-0	30 mM	2.34023
Col-0	30 mM	1.96309
Col-0	30 mM	1.99034
Col-0	30 mM	1.96745
Col-0	30 mM	2.09389
Col-0	30 mM	2.0383
Col-0	30 mM	1.94456
Col-0	30 mM	2.27047
Col-0	30 mM	2.04702
Col-0	30 mM	1.6023
Col-0	30 mM	2.08517
Col-0	30 mM	1.97944
Col-0	30 mM	1.89551

## Sheet: RAM phenotype
Genotype	Meristem type	Biorep	meristem length (µm)	Wilcoxon Rank-Sum Test (p-value)	number of cortical cells	Wilcoxon Rank-Sum Test (p-value)
Col-0	Apical	1	221.663	0.00823902	30	0.00426672
Col-0	Apical	2	253.259		34
Col-0	Apical	3	222.972		30
Col-0	Apical	4	245.512		32
Col-0	Apical	5	173.538		28
Col-0	Apical	6	220.41		31
gaut10-3	Apical	1	177.424		24
gaut10-3	Apical	2	122.837		20
gaut10-3	Apical	3	141.07		20
gaut10-3	Apical	4	129.253		20
gaut10-3	Apical	5	132.775		20
gaut10-3	Apical	6	153.741		21
Col-0	Basal	1	113.48	0.00507487	8	0.00426672
Col-0	Basal	2	133.023		9
Col-0	Basal	3	135.345		10
Col-0	Basal	4	129.175		9
Col-0	Basal	5	109.26		8
Col-0	Basal	6	147.271		10
gaut10-3	Basal	1	90.945		5
gaut10-3	Basal	2	48.348		4
gaut10-3	Basal	3	80.077		5
gaut10-3	Basal	4	52.364		4
gaut10-3	Basal	5	69.253		4
gaut10-3	Basal	6	82.628		5

## Sheet: Epidermal cell-length measure
Genotype	Average early trichoblast length (µm)	Biorep	Technical replicates (6-10 in numbers)
Col-0	234.14	1	218.72	217.05	256.39	234.57	212.76	213.62	227.77	229.36	260.19	270.97
Col-0	253.27	2			253.17	239.43	231.72	228.65	249.16	257.07	278.68	288.28
Col-0	230.56	3					208.97	211.33	227.06	229.78	251.4	254.82
Col-0	243.87	4				239.77	223.17	219.71	237.82	242.51	271.68	272.43
Col-0	238.56	5					218.37	213.89	240.23	237.04	258.42	263.41
Col-0	228.89	6		205.89	213.23	198.45	245.09	195.83	259.91	230.18	256.23	255.2
gaut10-3	152.27	1			128.47	139.21	136.54	144.25	157.66	162.13	173.68	176.22
gaut10-3	158.63	2			123.82	141.93	147.66	160.02	158.37	171.46	185.36	180.42
gaut10-3	175.47	3				157.22	151.47	173.31	175.75	176.84	195.43	198.27
gaut10-3	159.88	4					137.29	131.46	162.14	158.52	181.89	187.98
gaut10-3	156.67	5	121.42	138.43	136.09	150.53	157.46	161.29	167.26	173.46	178.07	182.69
gaut10-3	162.67	6					152.42	157.38	164.25	160.86	172.12	168.99
Wilcoxon Rank-Sum Test, p = 0.005075

## Sheet: gaut10 tob1 phenotyping
Genotype	Sucrose concentration in 1/2 MS media	Measurement
Col-0	15 mM	1.82		Note: Concentrations 15 mM ~ 0.5% (w/v)
Col-0	15 mM	1.96		Statistical analysis: One way anova followed by Tukey's Post-hoc analysis with p < 0.1
Col-0	15 mM	1.989
Col-0	15 mM	1.963
Col-0	15 mM	1.786
Col-0	15 mM	2.189
Col-0	15 mM	1.398
Col-0	15 mM	2.054
Col-0	15 mM	2.347
Col-0	15 mM	2.371
Col-0	15 mM	1.984
Col-0	15 mM	1.869
Col-0	15 mM	2.339
Col-0	15 mM	2.171
Col-0	15 mM	1.965
Col-0	15 mM	1.906
Col-0	15 mM	2.152
Col-0	15 mM	1.786
Col-0	15 mM	1.965
Col-0	15 mM	1.896
Col-0	15 mM	2.389
Col-0	15 mM	2.086
Col-0	15 mM	1.664
Col-0	15 mM	2.337
Col-0	15 mM	1.645
Col-0	15 mM	1.952
Col-0	15 mM	2.295
Col-0	15 mM	1.854
Col-0	15 mM	2.388
Col-0	15 mM	2.537
Col-0	15 mM	1.994
Col-0	15 mM	2.106
Col-0	15 mM	1.567
Col-0	15 mM	2.378
Col-0	15 mM	1.546
Col-0	15 mM	1.316
Col-0	15 mM	2.042
Col-0	15 mM	2.114
Col-0	15 mM	1.898
Col-0	15 mM	1.838
Col-0	15 mM	2.342
Col-0	15 mM	2.169
Col-0	15 mM	2.335
Col-0	15 mM	2.142
Col-0	15 mM	1.618
Col-0	15 mM	1.802
Col-0	15 mM	2.124
Col-0	15 mM	2.135
Col-0	15 mM	2.373
Col-0	15 mM	1.464
Col-0	15 mM	2.125
Col-0	15 mM	1.964
Col-0	15 mM	1.744
Col-0	15 mM	2.132
Col-0	15 mM	2.167
Col-0	15 mM	1.9
Col-0	15 mM	1.757
Col-0	15 mM	1.99
Col-0	15 mM	2.19
Col-0	15 mM	2.314
Col-0	15 mM	2.242
Col-0	15 mM	2.108
Col-0	15 mM	2.381
Col-0	15 mM	1.951
Col-0	15 mM	1.939
Col-0	15 mM	2.053
Col-0	15 mM	2.22
Col-0	15 mM	1.912
Col-0	15 mM	1.865
Col-0	15 mM	2.005
Col-0	15 mM	2.034
Col-0	15 mM	2.208
Col-0	15 mM	1.923
Col-0	15 mM	2.291
Col-0	15 mM	2.338
Col-0	15 mM	2.278
Col-0	15 mM	2.111
Col-0	15 mM	2.247
Col-0	15 mM	2.007
Col-0	15 mM	2.323
Col-0	0 mM	1.627
Col-0	0 mM	1.739
Col-0	0 mM	1.949
Col-0	0 mM	1.714
Col-0	0 mM	1.004
Col-0	0 mM	1.647
Col-0	0 mM	1.906
Col-0	0 mM	1.449
Col-0	0 mM	1.823
Col-0	0 mM	1.446
Col-0	0 mM	1.623
Col-0	0 mM	1.47
Col-0	0 mM	0.274
Col-0	0 mM	0.926
Col-0	0 mM	0.889
Col-0	0 mM	1.437
Col-0	0 mM	0.95
Col-0	0 mM	1.587
Col-0	0 mM	0.514
Col-0	0 mM	1.532
Col-0	0 mM	1.229
Col-0	0 mM	1.839
Col-0	0 mM	0.385
Col-0	0 mM	1.391
Col-0	0 mM	1.365
Col-0	0 mM	1.749
Col-0	0 mM	1.233
Col-0	0 mM	1.572
Col-0	0 mM	1.379
Col-0	0 mM	1.407
Col-0	0 mM	1.625
Col-0	0 mM	1.45
Col-0	0 mM	1.73
Col-0	0 mM	1.614
Col-0	0 mM	1.586
Col-0	0 mM	1.13
Col-0	0 mM	1.271
Col-0	0 mM	1.812
Col-0	0 mM	1.78
Col-0	0 mM	1.764
Col-0	0 mM	1.645
Col-0	0 mM	0.957
Col-0	0 mM	1.787
Col-0	0 mM	1.414
Col-0	0 mM	1.513
Col-0	0 mM	1.476
Col-0	0 mM	1.81
Col-0	0 mM	1.67
Col-0	0 mM	1.246
Col-0	0 mM	1.472
Col-0	0 mM	1.598
Col-0	0 mM	1.075
Col-0	0 mM	0.838
Col-0	0 mM	1.917
Col-0	0 mM	1.836
Col-0	0 mM	1.787
Col-0	0 mM	1.742
Col-0	0 mM	1.519
Col-0	0 mM	1.716
Col-0	0 mM	1.223
Col-0	0 mM	1.733
Col-0	0 mM	1.696
Col-0	0 mM	0.27
Col-0	0 mM	0.311
Col-0	0 mM	1.438
Col-0	0 mM	1.601
Col-0	0 mM	0.21
Col-0	0 mM	1.341
Col-0	0 mM	1.569
Col-0	0 mM	1.651
gaut10-3	15 mM	1.009
gaut10-3	15 mM	2.184
gaut10-3	15 mM	1.06
gaut10-3	15 mM	0.847
gaut10-3	15 mM	1.932
gaut10-3	15 mM	0.939
gaut10-3	15 mM	0.71
gaut10-3	15 mM	1.603
gaut10-3	15 mM	1.514
gaut10-3	15 mM	1.342
gaut10-3	15 mM	0.973
gaut10-3	15 mM	2.101
gaut10-3	15 mM	1.095
gaut10-3	15 mM	0.97
gaut10-3	15 mM	1.157
gaut10-3	15 mM	1.103
gaut10-3	15 mM	1.345
gaut10-3	15 mM	2.023
gaut10-3	15 mM	1.353
gaut10-3	15 mM	0.583
gaut10-3	15 mM	0.901
gaut10-3	15 mM	1.154
gaut10-3	15 mM	1.084
gaut10-3	15 mM	0.968
gaut10-3	15 mM	1.275
gaut10-3	15 mM	1.314
gaut10-3	15 mM	1.173
gaut10-3	15 mM	1.313
gaut10-3	15 mM	1.007
gaut10-3	15 mM	0.737
gaut10-3	15 mM	1.278
gaut10-3	15 mM	1.621
gaut10-3	15 mM	1.008
gaut10-3	15 mM	0.787
gaut10-3	15 mM	0.804
gaut10-3	15 mM	1.118
gaut10-3	15 mM	1.139
gaut10-3	15 mM	0.618
gaut10-3	15 mM	1.257
gaut10-3	15 mM	0.854
gaut10-3	15 mM	1.424
gaut10-3	15 mM	1.128
gaut10-3	15 mM	1.081
gaut10-3	15 mM	1.851
gaut10-3	15 mM	2.107
gaut10-3	15 mM	1.068
gaut10-3	15 mM	1.211
gaut10-3	15 mM	1.892
gaut10-3	15 mM	1.806
gaut10-3	15 mM	1.324
gaut10-3	15 mM	1.233
gaut10-3	15 mM	1.629
gaut10-3	15 mM	1.291
gaut10-3	15 mM	0.93
gaut10-3	15 mM	1.295
gaut10-3	15 mM	1.608
gaut10-3	15 mM	1.287
gaut10-3	15 mM	1.423
gaut10-3	15 mM	2.304
gaut10-3	15 mM	1.52
gaut10-3	15 mM	1.761
gaut10-3	15 mM	1.143
gaut10-3	15 mM	1.257
gaut10-3	15 mM	0.979
gaut10-3	15 mM	1.095
gaut10-3	15 mM	1.033
gaut10-3	15 mM	1.218
gaut10-3	15 mM	1.177
gaut10-3	15 mM	2.206
gaut10-3	15 mM	0.496
gaut10-3	15 mM	1.032
gaut10-3	15 mM	1.532
gaut10-3	15 mM	1.275
gaut10-3	15 mM	2.237
gaut10-3	15 mM	1.397
gaut10-3	0 mM	0.703
gaut10-3	0 mM	0.132
gaut10-3	0 mM	1.77
gaut10-3	0 mM	1.173
gaut10-3	0 mM	0.169
gaut10-3	0 mM	1.394
gaut10-3	0 mM	1.024
gaut10-3	0 mM	1.551
gaut10-3	0 mM	1.083
gaut10-3	0 mM	1.513
gaut10-3	0 mM	0.305
gaut10-3	0 mM	0.901
gaut10-3	0 mM	1.305
gaut10-3	0 mM	0.782
gaut10-3	0 mM	0.194
gaut10-3	0 mM	0.094
gaut10-3	0 mM	0.817
gaut10-3	0 mM	0.246
gaut10-3	0 mM	0.102
gaut10-3	0 mM	0.175
gaut10-3	0 mM	0.608
gaut10-3	0 mM	1.131
gaut10-3	0 mM	0.214
gaut10-3	0 mM	0.231
gaut10-3	0 mM	1.237
gaut10-3	0 mM	0.937
gaut10-3	0 mM	0.18
gaut10-3	0 mM	1.186
gaut10-3	0 mM	0.789
gaut10-3	0 mM	0.402
gaut10-3	0 mM	0.18
gaut10-3	0 mM	0.851
gaut10-3	0 mM	0.22
gaut10-3	0 mM	0.24
gaut10-3	0 mM	0.438
gaut10-3	0 mM	0.194
gaut10-3	0 mM	0.5
gaut10-3	0 mM	1.16
gaut10-3	0 mM	0.167
gaut10-3	0 mM	0.698
gaut10-3	0 mM	1.357
gaut10-3	0 mM	0.211
gaut10-3	0 mM	0.967
gaut10-3	0 mM	1.282
gaut10-3	0 mM	0.218
gaut10-3	0 mM	0.227
gaut10-3	0 mM	0.231
gaut10-3	0 mM	0.253
gaut10-3	0 mM	0.293
gaut10-3	0 mM	0.233
gaut10-3	0 mM	1.173
gaut10-3	0 mM	1.523
gaut10-3	0 mM	1.018
gaut10-3	0 mM	0.838
gaut10-3	0 mM	0.201
gaut10-3	0 mM	1.313
gaut10-3	0 mM	0.811
gaut10-3	0 mM	0.546
gaut10-3	0 mM	1.218
gaut10-3	0 mM	0.496
gaut10-3	0 mM	0.388
gaut10-3	0 mM	1.01
gaut10-3	0 mM	0.207
gaut10-3	0 mM	0.653
gaut10-3	0 mM	0.367
gaut10-3	0 mM	0.871
gaut10-3	0 mM	0.921
gaut10-3	0 mM	0.654
gaut10-3	0 mM	0.768
gaut10-3	0 mM	1.189
gaut10-3	0 mM	1.273
gaut10-3	0 mM	0.349
tob1-3	15 mM	2.434
tob1-3	15 mM	2.049
tob1-3	15 mM	1.329
tob1-3	15 mM	1.744
tob1-3	15 mM	2.511
tob1-3	15 mM	2.471
tob1-3	15 mM	2.16
tob1-3	15 mM	1.808
tob1-3	15 mM	1.658
tob1-3	15 mM	2.095
tob1-3	15 mM	1.679
tob1-3	15 mM	2.426
tob1-3	15 mM	1.762
tob1-3	15 mM	2.506
tob1-3	15 mM	1.837
tob1-3	15 mM	2.57
tob1-3	15 mM	1.589
tob1-3	15 mM	1.655
tob1-3	15 mM	2.076
tob1-3	15 mM	1.56
tob1-3	15 mM	2.5
tob1-3	15 mM	2.445
tob1-3	15 mM	1.572
tob1-3	15 mM	2.501
tob1-3	15 mM	2.305
tob1-3	15 mM	2.097
tob1-3	15 mM	1.852
tob1-3	15 mM	2.257
tob1-3	15 mM	1.494
tob1-3	15 mM	2.372
tob1-3	15 mM	2.323
tob1-3	15 mM	2.045
tob1-3	15 mM	1.728
tob1-3	15 mM	2.289
tob1-3	15 mM	2.405
tob1-3	15 mM	2.079
tob1-3	15 mM	1.657
tob1-3	15 mM	2.323
tob1-3	15 mM	2.245
tob1-3	15 mM	2.309
tob1-3	15 mM	1.976
tob1-3	15 mM	2.451
tob1-3	15 mM	2.062
tob1-3	15 mM	2.229
tob1-3	15 mM	1.482
tob1-3	15 mM	1.704
tob1-3	15 mM	2.332
tob1-3	15 mM	2.541
tob1-3	15 mM	2.092
tob1-3	15 mM	1.631
tob1-3	15 mM	2.283
tob1-3	15 mM	2.382
tob1-3	15 mM	1.768
tob1-3	15 mM	1.603
tob1-3	15 mM	1.559
tob1-3	15 mM	2.795
tob1-3	15 mM	2.018
tob1-3	15 mM	1.524
tob1-3	15 mM	1.617
tob1-3	15 mM	2.015
tob1-3	15 mM	1.8
tob1-3	15 mM	1.922
tob1-3	15 mM	1.558
tob1-3	15 mM	2.365
tob1-3	15 mM	2.734
tob1-3	15 mM	2.409
tob1-3	15 mM	2.028
tob1-3	15 mM	2.478
tob1-3	15 mM	1.883
tob1-3	15 mM	1.887
tob1-3	15 mM	1.719
tob1-3	0 mM	1.458
tob1-3	0 mM	0.839
tob1-3	0 mM	0.586
tob1-3	0 mM	1.262
tob1-3	0 mM	1.646
tob1-3	0 mM	1.644
tob1-3	0 mM	0.511
tob1-3	0 mM	1.565
tob1-3	0 mM	1.171
tob1-3	0 mM	1.149
tob1-3	0 mM	1.544
tob1-3	0 mM	1.099
tob1-3	0 mM	1.098
tob1-3	0 mM	0.698
tob1-3	0 mM	1.317
tob1-3	0 mM	0.81
tob1-3	0 mM	1.17
tob1-3	0 mM	1.396
tob1-3	0 mM	1.207
tob1-3	0 mM	1.312
tob1-3	0 mM	1.539
tob1-3	0 mM	0.767
tob1-3	0 mM	0.808
tob1-3	0 mM	0.771
tob1-3	0 mM	1.303
tob1-3	0 mM	1.332
tob1-3	0 mM	1.238
tob1-3	0 mM	1.244
tob1-3	0 mM	0.322
tob1-3	0 mM	1.683
tob1-3	0 mM	0.706
tob1-3	0 mM	0.582
tob1-3	0 mM	1.244
tob1-3	0 mM	0.974
tob1-3	0 mM	1.558
tob1-3	0 mM	0.972
tob1-3	0 mM	1.745
tob1-3	0 mM	1.82
tob1-3	0 mM	1.8
tob1-3	0 mM	1.714
tob1-3	0 mM	1.867
tob1-3	0 mM	1.322
tob1-3	0 mM	1.439
tob1-3	0 mM	1.596
tob1-3	0 mM	1.522
tob1-3	0 mM	1.572
tob1-3	0 mM	1.183
tob1-3	0 mM	0.534
tob1-3	0 mM	0.98
tob1-3	0 mM	1.508
tob1-3	0 mM	1.38
tob1-3	0 mM	0.816
tob1-3	0 mM	1.393
tob1-3	0 mM	1.857
tob1-3	0 mM	1.673
gaut10-3 tob1-3	15 mM	2.189
gaut10-3 tob1-3	15 mM	2.166
gaut10-3 tob1-3	15 mM	2.343
gaut10-3 tob1-3	15 mM	2.375
gaut10-3 tob1-3	15 mM	2.404
gaut10-3 tob1-3	15 mM	2.152
gaut10-3 tob1-3	15 mM	2.5
gaut10-3 tob1-3	15 mM	2.531
gaut10-3 tob1-3	15 mM	2.25
gaut10-3 tob1-3	15 mM	2.189
gaut10-3 tob1-3	15 mM	2.313
gaut10-3 tob1-3	15 mM	2.078
gaut10-3 tob1-3	15 mM	2.289
gaut10-3 tob1-3	15 mM	2.31
gaut10-3 tob1-3	15 mM	2.014
gaut10-3 tob1-3	15 mM	2.814
gaut10-3 tob1-3	15 mM	2.256
gaut10-3 tob1-3	15 mM	1.579
gaut10-3 tob1-3	15 mM	2.453
gaut10-3 tob1-3	15 mM	1.845
gaut10-3 tob1-3	15 mM	1.342
gaut10-3 tob1-3	15 mM	1.737
gaut10-3 tob1-3	15 mM	2.181
gaut10-3 tob1-3	15 mM	1.46
gaut10-3 tob1-3	15 mM	2.359
gaut10-3 tob1-3	15 mM	2.2
gaut10-3 tob1-3	15 mM	2.25
gaut10-3 tob1-3	15 mM	2.117
gaut10-3 tob1-3	15 mM	1.682
gaut10-3 tob1-3	15 mM	2.056
gaut10-3 tob1-3	15 mM	1.968
gaut10-3 tob1-3	15 mM	2.199
gaut10-3 tob1-3	15 mM	1.918
gaut10-3 tob1-3	15 mM	2.466
gaut10-3 tob1-3	15 mM	2.171
gaut10-3 tob1-3	15 mM	2.162
gaut10-3 tob1-3	15 mM	2.095
gaut10-3 tob1-3	15 mM	1.842
gaut10-3 tob1-3	15 mM	2.269
gaut10-3 tob1-3	15 mM	2.14
gaut10-3 tob1-3	15 mM	1.853
gaut10-3 tob1-3	15 mM	2.212
gaut10-3 tob1-3	15 mM	2.01
gaut10-3 tob1-3	15 mM	1.885
gaut10-3 tob1-3	15 mM	2.162
gaut10-3 tob1-3	15 mM	1.494
gaut10-3 tob1-3	15 mM	1.795
gaut10-3 tob1-3	15 mM	2.214
gaut10-3 tob1-3	15 mM	1.838
gaut10-3 tob1-3	15 mM	2.148
gaut10-3 tob1-3	15 mM	2.165
gaut10-3 tob1-3	15 mM	2.182
gaut10-3 tob1-3	15 mM	2.358
gaut10-3 tob1-3	15 mM	2.41
gaut10-3 tob1-3	15 mM	2.12
gaut10-3 tob1-3	15 mM	2.051
gaut10-3 tob1-3	15 mM	2.137
gaut10-3 tob1-3	15 mM	2.335
gaut10-3 tob1-3	15 mM	2.083
gaut10-3 tob1-3	15 mM	0.44
gaut10-3 tob1-3	15 mM	2.108
gaut10-3 tob1-3	15 mM	1.856
gaut10-3 tob1-3	15 mM	2.22
gaut10-3 tob1-3	15 mM	2.15
gaut10-3 tob1-3	15 mM	1.802
gaut10-3 tob1-3	15 mM	2
gaut10-3 tob1-3	15 mM	1.901
gaut10-3 tob1-3	15 mM	1.754
gaut10-3 tob1-3	15 mM	2.116
gaut10-3 tob1-3	15 mM	1.749
gaut10-3 tob1-3	15 mM	2.051
gaut10-3 tob1-3	15 mM	1.901
gaut10-3 tob1-3	15 mM	2.034
gaut10-3 tob1-3	15 mM	1.495
gaut10-3 tob1-3	0 mM	1.934
gaut10-3 tob1-3	0 mM	0.259
gaut10-3 tob1-3	0 mM	1.192
gaut10-3 tob1-3	0 mM	1.784
gaut10-3 tob1-3	0 mM	1.447
gaut10-3 tob1-3	0 mM	1.846
gaut10-3 tob1-3	0 mM	1.673
gaut10-3 tob1-3	0 mM	2.112
gaut10-3 tob1-3	0 mM	1.944
gaut10-3 tob1-3	0 mM	1.194
gaut10-3 tob1-3	0 mM	0.248
gaut10-3 tob1-3	0 mM	1.746
gaut10-3 tob1-3	0 mM	1.566
gaut10-3 tob1-3	0 mM	1.85
gaut10-3 tob1-3	0 mM	1.774
gaut10-3 tob1-3	0 mM	1.773
gaut10-3 tob1-3	0 mM	1.714
gaut10-3 tob1-3	0 mM	1.66
gaut10-3 tob1-3	0 mM	1.483
gaut10-3 tob1-3	0 mM	1.46
gaut10-3 tob1-3	0 mM	0.488
gaut10-3 tob1-3	0 mM	1.962
gaut10-3 tob1-3	0 mM	0.599
gaut10-3 tob1-3	0 mM	1.785
gaut10-3 tob1-3	0 mM	1.963
gaut10-3 tob1-3	0 mM	1.771
gaut10-3 tob1-3	0 mM	1.836
gaut10-3 tob1-3	0 mM	1.795
gaut10-3 tob1-3	0 mM	1.621
gaut10-3 tob1-3	0 mM	0.849
gaut10-3 tob1-3	0 mM	1.307
gaut10-3 tob1-3	0 mM	1.35
gaut10-3 tob1-3	0 mM	0.236
gaut10-3 tob1-3	0 mM	1.569
gaut10-3 tob1-3	0 mM	1.911
gaut10-3 tob1-3	0 mM	1.209
gaut10-3 tob1-3	0 mM	1.832
gaut10-3 tob1-3	0 mM	1.781
gaut10-3 tob1-3	0 mM	1.909
gaut10-3 tob1-3	0 mM	0.379
gaut10-3 tob1-3	0 mM	1.352
gaut10-3 tob1-3	0 mM	1.201
gaut10-3 tob1-3	0 mM	1.201
gaut10-3 tob1-3	0 mM	1.044
gaut10-3 tob1-3	0 mM	1.776
gaut10-3 tob1-3	0 mM	1.633
gaut10-3 tob1-3	0 mM	0.279
gaut10-3 tob1-3	0 mM	1.628
gaut10-3 tob1-3	0 mM	1.684
gaut10-3 tob1-3	0 mM	1.529
gaut10-3 tob1-3	0 mM	1.235
gaut10-3 tob1-3	0 mM	1.519
gaut10-3 tob1-3	0 mM	1.685
gaut10-3 tob1-3	0 mM	1.606
gaut10-3 tob1-3	0 mM	1.956
gaut10-3 tob1-3	0 mM	1.687
gaut10-3 tob1-3	0 mM	0.249
gaut10-3 tob1-3	0 mM	1.245
gaut10-3 tob1-3	0 mM	1.483
gaut10-3 tob1-3	0 mM	1.326
gaut10-3 tob1-3	0 mM	1.558
gaut10-3 tob1-3	0 mM	1.457
gaut10-3 tob1-3	0 mM	0.951
gaut10-3 tob1-3	0 mM	1.778
gaut10-3 tob1-3	0 mM	2.093
gaut10-3 tob1-3	0 mM	1.557
gaut10-3 tob1-3	0 mM	1.728
gaut10-3 tob1-3	0 mM	1.175
gaut10-3 tob1-3	0 mM	0.163
gaut10-3 tob1-3	0 mM	0.126
gaut10-3 tob1-3	0 mM	0.276
gaut10-3 tob1-3	0 mM	2.023
gaut10-3 tob1-3	0 mM	1.833
gaut10-3 tob1-3	0 mM	0.382
gaut10-3 tob1-3	0 mM	1.338
gaut10-3 tob1-3	0 mM	0.569

## Sheet: IAA and IBA root assay data
Genotype	Primary root measurement	Treatment (Mock/10µM IAA/10µM IBA)
gaut10-3	1.879	Mock
gaut10-3	2	Mock		Note: Concentrations 15 mM ~ 0.5% (w/v)
gaut10-3	1.917	Mock		Statistical analysis: One way anova followed by Tukey's Post-hoc analysis with p < 0.1
gaut10-3	1.83	Mock
gaut10-3	2.735	Mock
gaut10-3	1.607	Mock
gaut10-3	3.024	Mock
gaut10-3	1.878	Mock
gaut10-3	2.411	Mock
gaut10-3	1.52	Mock
gaut10-3	1.258	Mock
gaut10-3	1.774	Mock
gaut10-3	1.588	Mock
gaut10-3	1.742	Mock
gaut10-3	2.219	Mock
gaut10-3	1.121	Mock
gaut10-3	0.647	Mock
gaut10-3	0.995	Mock
gaut10-3	1.328	Mock
gaut10-3	2.065	Mock
gaut10-3	0.926	Mock
gaut10-3	1.312	Mock
gaut10-3	0.773	Mock
gaut10-3	2.862	Mock
gaut10-3	1.305	Mock
gaut10-3	2.14	Mock
gaut10-3	2.598	Mock
gaut10-3	2.375	Mock
gaut10-3	2.779	Mock
gaut10-3	0.67	+ IAA
gaut10-3	0.468	+ IAA
gaut10-3	0.742	+ IAA
gaut10-3	0.425	+ IAA
gaut10-3	0.493	+ IAA
gaut10-3	0.514	+ IAA
gaut10-3	0.607	+ IAA
gaut10-3	0.42	+ IAA
gaut10-3	0.66	+ IAA
gaut10-3	0.88	+ IAA
gaut10-3	0.337	+ IAA
gaut10-3	0.457	+ IAA
gaut10-3	0.659	+ IAA
gaut10-3	0.998	+ IAA
gaut10-3	0.92	+ IAA
gaut10-3	0.27	+ IAA
gaut10-3	0.367	+ IAA
gaut10-3	0.461	+ IAA
gaut10-3	0.489	+ IAA
gaut10-3	0.512	+ IAA
gaut10-3	0.525	+ IAA
gaut10-3	0.472	+ IAA
gaut10-3	0.55	+ IAA
gaut10-3	0.21	+ IAA
gaut10-3	0.869	+ IAA
gaut10-3	0.765	+ IAA
gaut10-3	0.627	+ IAA
gaut10-3	0.755	+ IAA
gaut10-3	0.326	+ IAA
gaut10-3	0.24	+ IAA
gaut10-3	0.523	+ IAA
gaut10-3	0.376	+ IAA
gaut10-3	0.289	+ IAA
gaut10-3	0.751	+ IAA
gaut10-3	0.679	+ IAA
gaut10-3	0.377	+ IAA
gaut10-3	0.762	+ IAA
gaut10-3	1.855	+ IBA
gaut10-3	1.706	+ IBA
gaut10-3	1.375	+ IBA
gaut10-3	1.198	+ IBA
gaut10-3	1.584	+ IBA
gaut10-3	2.41	+ IBA
gaut10-3	1.294	+ IBA
gaut10-3	1.224	+ IBA
gaut10-3	1.4	+ IBA
gaut10-3	1.618	+ IBA
gaut10-3	1.292	+ IBA
gaut10-3	1.419	+ IBA
gaut10-3	1.141	+ IBA
gaut10-3	1.961	+ IBA
gaut10-3	1.54	+ IBA
gaut10-3	1.455	+ IBA
gaut10-3	2.222	+ IBA
gaut10-3	1.262	+ IBA
gaut10-3	2.017	+ IBA
gaut10-3	1.403	+ IBA
gaut10-3	1.627	+ IBA
gaut10-3	2.296	+ IBA
gaut10-3	2.43	+ IBA
gaut10-3	1.691	+ IBA
gaut10-3	0.695	+ IBA
gaut10-3	1.332	+ IBA
gaut10-3	1.214	+ IBA
gaut10-3	1.77	+ IBA
gaut10-3	1.637	+ IBA
gaut10-3	1.737	+ IBA
gaut10-3	2.343	+ IBA
gaut10-3	1.438	+ IBA
gaut10-3	1.262	+ IBA
gaut10-3	2.275	+ IBA
gaut10-3	2.394	+ IBA
gaut10-3	1.217	+ IBA
gaut10-3	1.09	+ IBA
gaut10-3	1.687	+ IBA
gaut10-3	1.372	+ IBA
gaut10-3	1.721	+ IBA
gaut10-3	1.491	+ IBA
gaut10-3	1.536	+ IBA
tob1-3	2.275	Mock
tob1-3	1.859	Mock
tob1-3	2.426	Mock
tob1-3	2.807	Mock
tob1-3	3.199	Mock
tob1-3	3.558	Mock
tob1-3	3.015	Mock
tob1-3	2.676	Mock
tob1-3	2.798	Mock
tob1-3	2.507	Mock
tob1-3	2.345	Mock
tob1-3	2.789	Mock
tob1-3	2.387	Mock
tob1-3	2.897	Mock
tob1-3	2.479	Mock
tob1-3	3.256	Mock
tob1-3	3.064	Mock
tob1-3	2.086	Mock
tob1-3	3.184	Mock
tob1-3	2.687	Mock
tob1-3	3.293	Mock
tob1-3	3.007	Mock
tob1-3	2.664	Mock
tob1-3	0.934	+ IAA
tob1-3	0.758	+ IAA
tob1-3	0.822	+ IAA
tob1-3	1.397	+ IAA
tob1-3	1.029	+ IAA
tob1-3	0.75	+ IAA
tob1-3	0.875	+ IAA
tob1-3	0.808	+ IAA
tob1-3	0.636	+ IAA
tob1-3	1.041	+ IAA
tob1-3	1.162	+ IAA
tob1-3	0.672	+ IAA
tob1-3	0.961	+ IAA
tob1-3	0.699	+ IAA
tob1-3	0.687	+ IAA
tob1-3	0.604	+ IAA
tob1-3	0.686	+ IAA
tob1-3	0.595	+ IAA
tob1-3	0.839	+ IAA
tob1-3	0.736	+ IAA
tob1-3	0.798	+ IAA
tob1-3	0.717	+ IAA
tob1-3	0.669	+ IAA
tob1-3	0.567	+ IAA
tob1-3	1.179	+ IAA
tob1-3	0.972	+ IAA
tob1-3	1.104	+ IAA
tob1-3	1.132	+ IAA
tob1-3	1.21	+ IAA
tob1-3	0.834	+ IAA
tob1-3	1.228	+ IAA
tob1-3	0.811	+ IAA
tob1-3	1.045	+ IAA
tob1-3	0.776	+ IAA
tob1-3	0.93	+ IAA
tob1-3	0.727	+ IAA
tob1-3	0.801	+ IAA
tob1-3	0.669	+ IAA
tob1-3	0.919	+ IAA
tob1-3	0.545	+ IAA
tob1-3	0.612	+ IAA
tob1-3	2.249	+ IBA
tob1-3	1.786	+ IBA
tob1-3	2.389	+ IBA
tob1-3	1.97	+ IBA
tob1-3	1.879	+ IBA
tob1-3	2.033	+ IBA
tob1-3	1.92	+ IBA
tob1-3	1.591	+ IBA
tob1-3	1.177	+ IBA
tob1-3	1.852	+ IBA
tob1-3	1.377	+ IBA
tob1-3	1.763	+ IBA
tob1-3	1.008	+ IBA
tob1-3	2.127	+ IBA
tob1-3	1.792	+ IBA
tob1-3	1.677	+ IBA
tob1-3	1.431	+ IBA
tob1-3	2.173	+ IBA
tob1-3	2.557	+ IBA
tob1-3	2.905	+ IBA
tob1-3	0.808	+ IBA
tob1-3	2.272	+ IBA
tob1-3	2.152	+ IBA
tob1-3	2.371	+ IBA
tob1-3	1.381	+ IBA
tob1-3	2.211	+ IBA
tob1-3	1.58	+ IBA
tob1-3	2.024	+ IBA
tob1-3	2.074	+ IBA
tob1-3	2.026	+ IBA
tob1-3	2.666	+ IBA
tob1-3	2.051	+ IBA
tob1-3	1.309	+ IBA
tob1-3	2	+ IBA
tob1-3	2.329	+ IBA
tob1-3	1.8	+ IBA
tob1-3	1.375	+ IBA
tob1-3	1.713	+ IBA
tob1-3	2.391	+ IBA
tob1-3	2.345	+ IBA
tob1-3	2.176	+ IBA
gaut10-3 tob1-3	3.098	Mock
gaut10-3 tob1-3	3.281	Mock
gaut10-3 tob1-3	3.019	Mock
gaut10-3 tob1-3	3.15	Mock
gaut10-3 tob1-3	3.048	Mock
gaut10-3 tob1-3	3.14	Mock
gaut10-3 tob1-3	2.328	Mock
gaut10-3 tob1-3	2.524	Mock
gaut10-3 tob1-3	3.253	Mock
gaut10-3 tob1-3	2.981	Mock
gaut10-3 tob1-3	2.964	Mock
gaut10-3 tob1-3	3.029	Mock
gaut10-3 tob1-3	2.879	Mock
gaut10-3 tob1-3	3.149	Mock
gaut10-3 tob1-3	3.189	Mock
gaut10-3 tob1-3	2.852	Mock
gaut10-3 tob1-3	2.75	Mock
gaut10-3 tob1-3	3.403	Mock
gaut10-3 tob1-3	2.797	Mock
gaut10-3 tob1-3	2.457	Mock
gaut10-3 tob1-3	3.266	Mock
gaut10-3 tob1-3	3.452	Mock
gaut10-3 tob1-3	3.363	Mock
gaut10-3 tob1-3	3.085	Mock
gaut10-3 tob1-3	3.234	Mock
gaut10-3 tob1-3	2.915	Mock
gaut10-3 tob1-3	2.426	Mock
gaut10-3 tob1-3	3.303	Mock
gaut10-3 tob1-3	2.885	Mock
gaut10-3 tob1-3	2.92	Mock
gaut10-3 tob1-3	3.382	Mock
gaut10-3 tob1-3	3.677	Mock
gaut10-3 tob1-3	3.324	Mock
gaut10-3 tob1-3	2.858	Mock
gaut10-3 tob1-3	2.579	Mock
gaut10-3 tob1-3	3.477	Mock
gaut10-3 tob1-3	3.326	Mock
gaut10-3 tob1-3	3.169	Mock
gaut10-3 tob1-3	2.309	Mock
gaut10-3 tob1-3	2.46	Mock
gaut10-3 tob1-3	2.713	Mock
gaut10-3 tob1-3	3.522	Mock
gaut10-3 tob1-3	2.119	Mock
gaut10-3 tob1-3	2.508	Mock
gaut10-3 tob1-3	2.939	Mock
gaut10-3 tob1-3	2.739	Mock
gaut10-3 tob1-3	3.503	Mock
gaut10-3 tob1-3	1.149	+ IAA
gaut10-3 tob1-3	1.074	+ IAA
gaut10-3 tob1-3	1.439	+ IAA
gaut10-3 tob1-3	1.207	+ IAA
gaut10-3 tob1-3	1.283	+ IAA
gaut10-3 tob1-3	0.629	+ IAA
gaut10-3 tob1-3	1.436	+ IAA
gaut10-3 tob1-3	1.137	+ IAA
gaut10-3 tob1-3	0.819	+ IAA
gaut10-3 tob1-3	1.018	+ IAA
gaut10-3 tob1-3	1.187	+ IAA
gaut10-3 tob1-3	1.173	+ IAA
gaut10-3 tob1-3	1.212	+ IAA
gaut10-3 tob1-3	0.869	+ IAA
gaut10-3 tob1-3	1.33	+ IAA
gaut10-3 tob1-3	1.13	+ IAA
gaut10-3 tob1-3	1.108	+ IAA
gaut10-3 tob1-3	0.973	+ IAA
gaut10-3 tob1-3	1.331	+ IAA
gaut10-3 tob1-3	1.256	+ IAA
gaut10-3 tob1-3	1.507	+ IAA
gaut10-3 tob1-3	1.207	+ IAA
gaut10-3 tob1-3	1.07	+ IAA
gaut10-3 tob1-3	1.103	+ IAA
gaut10-3 tob1-3	1.172	+ IAA
gaut10-3 tob1-3	1.525	+ IAA
gaut10-3 tob1-3	1.656	+ IAA
gaut10-3 tob1-3	1.431	+ IAA
gaut10-3 tob1-3	1.628	+ IAA
gaut10-3 tob1-3	1.017	+ IAA
gaut10-3 tob1-3	1.349	+ IAA
gaut10-3 tob1-3	1.168	+ IAA
gaut10-3 tob1-3	1.332	+ IAA
gaut10-3 tob1-3	1.051	+ IAA
gaut10-3 tob1-3	0.697	+ IAA
gaut10-3 tob1-3	0.771	+ IAA
gaut10-3 tob1-3	0.966	+ IAA
gaut10-3 tob1-3	0.967	+ IAA
gaut10-3 tob1-3	0.515	+ IAA
gaut10-3 tob1-3	0.707	+ IAA
gaut10-3 tob1-3	1.02	+ IAA
gaut10-3 tob1-3	1.337	+ IAA
gaut10-3 tob1-3	1.32	+ IAA
gaut10-3 tob1-3	0.991	+ IAA
gaut10-3 tob1-3	1.605	+ IAA
gaut10-3 tob1-3	1.442	+ IAA
gaut10-3 tob1-3	1.655	+ IAA
gaut10-3 tob1-3	1.512	+ IAA
gaut10-3 tob1-3	1.585	+ IBA
gaut10-3 tob1-3	1.914	+ IBA
gaut10-3 tob1-3	1.165	+ IBA
gaut10-3 tob1-3	2.94	+ IBA
gaut10-3 tob1-3	1.888	+ IBA
gaut10-3 tob1-3	1.954	+ IBA
gaut10-3 tob1-3	2.345	+ IBA
gaut10-3 tob1-3	2.479	+ IBA
gaut10-3 tob1-3	2.595	+ IBA
gaut10-3 tob1-3	2.489	+ IBA
gaut10-3 tob1-3	1.335	+ IBA
gaut10-3 tob1-3	2.585	+ IBA
gaut10-3 tob1-3	1.926	+ IBA
gaut10-3 tob1-3	1.775	+ IBA
gaut10-3 tob1-3	2.344	+ IBA
gaut10-3 tob1-3	2.292	+ IBA
gaut10-3 tob1-3	2.386	+ IBA
gaut10-3 tob1-3	2.172	+ IBA
gaut10-3 tob1-3	2.552	+ IBA
gaut10-3 tob1-3	2.72	+ IBA
gaut10-3 tob1-3	2.448	+ IBA
gaut10-3 tob1-3	1.786	+ IBA
gaut10-3 tob1-3	1.982	+ IBA
gaut10-3 tob1-3	1.839	+ IBA
gaut10-3 tob1-3	1.666	+ IBA
gaut10-3 tob1-3	2.05	+ IBA
gaut10-3 tob1-3	1.635	+ IBA
gaut10-3 tob1-3	1.38	+ IBA
gaut10-3 tob1-3	2.606	+ IBA
gaut10-3 tob1-3	2.577	+ IBA
gaut10-3 tob1-3	1.906	+ IBA
gaut10-3 tob1-3	2.251	+ IBA
gaut10-3 tob1-3	2.221	+ IBA
gaut10-3 tob1-3	1.306	+ IBA
gaut10-3 tob1-3	2.404	+ IBA
gaut10-3 tob1-3	2.209	+ IBA
gaut10-3 tob1-3	2.905	+ IBA
gaut10-3 tob1-3	2.272	+ IBA
gaut10-3 tob1-3	2.405	+ IBA
gaut10-3 tob1-3	2.044	+ IBA
gaut10-3 tob1-3	1.613	+ IBA
gaut10-3 tob1-3	1.508	+ IBA
gaut10-3 tob1-3	2.354	+ IBA
gaut10-3 tob1-3	1.67	+ IBA
gaut10-3 tob1-3	2.251	+ IBA
gaut10-3 tob1-3	1.47	+ IBA
gaut10-3 tob1-3	2.367	+ IBA
gaut10-3 tob1-3	1.729	+ IBA
gaut10-3 tob1-3	2.064	+ IBA
gaut10-3 tob1-3	2.007	+ IBA
gaut10-3 tob1-3	2.171	+ IBA
gaut10-3 tob1-3	2.076	+ IBA
gaut10-3 tob1-3	1.913	+ IBA
Col-0	3.174	Mock
Col-0	2.944	Mock
Col-0	2.618	Mock
Col-0	3.512	Mock
Col-0	2.877	Mock
Col-0	2.702	Mock
Col-0	3.112	Mock
Col-0	2.716	Mock
Col-0	2.957	Mock
Col-0	2.911	Mock
Col-0	2.643	Mock
Col-0	2.901	Mock
Col-0	2.914	Mock
Col-0	3.587	Mock
Col-0	3.124	Mock
Col-0	2.934	Mock
Col-0	2.543	Mock
Col-0	2.918	Mock
Col-0	2.558	Mock
Col-0	2.702	Mock
Col-0	2.903	Mock
Col-0	3.143	Mock
Col-0	3.057	Mock
Col-0	2.896	Mock
Col-0	2.847	Mock
Col-0	3.218	Mock
Col-0	3.135	Mock
Col-0	0.634	Mock
Col-0	2.941	Mock
Col-0	2.923	Mock
Col-0	2.978	Mock
Col-0	2.514	Mock
Col-0	2.468	Mock
Col-0	3.042	Mock
Col-0	3.103	Mock
Col-0	2.788	Mock
Col-0	2.682	Mock
Col-0	2.869	Mock
Col-0	3.19	Mock
Col-0	2.995	Mock
Col-0	2.87	Mock
Col-0	2.931	Mock
Col-0	2.519	Mock
Col-0	1.141	+ IAA
Col-0	1.113	+ IAA
Col-0	0.83	+ IAA
Col-0	1.051	+ IAA
Col-0	0.696	+ IAA
Col-0	1.035	+ IAA
Col-0	0.844	+ IAA
Col-0	1.22	+ IAA
Col-0	1.04	+ IAA
Col-0	1.19	+ IAA
Col-0	1.097	+ IAA
Col-0	0.83	+ IAA
Col-0	0.993	+ IAA
Col-0	0.865	+ IAA
Col-0	0.674	+ IAA
Col-0	0.919	+ IAA
Col-0	1.266	+ IAA
Col-0	1.169	+ IAA
Col-0	1.167	+ IAA
Col-0	1.065	+ IAA
Col-0	1.174	+ IAA
Col-0	0.758	+ IAA
Col-0	1.121	+ IAA
Col-0	0.7	+ IAA
Col-0	0.635	+ IAA
Col-0	1.024	+ IAA
Col-0	1.148	+ IAA
Col-0	1.058	+ IAA
Col-0	1.051	+ IAA
Col-0	1.077	+ IAA
Col-0	1.165	+ IAA
Col-0	1.226	+ IAA
Col-0	1.108	+ IAA
Col-0	0.928	+ IAA
Col-0	1.06	+ IAA
Col-0	1.082	+ IAA
Col-0	0.627	+ IAA
Col-0	1.027	+ IAA
Col-0	0.94	+ IAA
Col-0	1.014	+ IAA
Col-0	1	+ IAA
Col-0	0.705	+ IAA
Col-0	1.123	+ IAA
Col-0	0.716	+ IAA
Col-0	1.091	+ IAA
Col-0	1.191	+ IAA
Col-0	1.212	+ IAA
Col-0	0.974	+ IAA
Col-0	0.815	+ IAA
Col-0	1.533	+ IBA
Col-0	2.095	+ IBA
Col-0	1.82	+ IBA
Col-0	1.721	+ IBA
Col-0	1.175	+ IBA
Col-0	0.983	+ IBA
Col-0	1.903	+ IBA
Col-0	1.835	+ IBA
Col-0	1.936	+ IBA
Col-0	1.395	+ IBA
Col-0	1.775	+ IBA
Col-0	0.864	+ IBA
Col-0	1.701	+ IBA
Col-0	2.236	+ IBA
Col-0	1.888	+ IBA
Col-0	1.308	+ IBA
Col-0	1.774	+ IBA
Col-0	1.32	+ IBA
Col-0	2.085	+ IBA
Col-0	1.956	+ IBA
Col-0	0.797	+ IBA
Col-0	1.836	+ IBA
Col-0	1.586	+ IBA
Col-0	1.253	+ IBA
Col-0	1.732	+ IBA
Col-0	1.686	+ IBA
Col-0	2.073	+ IBA
Col-0	1.361	+ IBA
Col-0	0.984	+ IBA
Col-0	2.169	+ IBA
Col-0	2.136	+ IBA
Col-0	1.348	+ IBA
Col-0	1.906	+ IBA
Col-0	2.028	+ IBA
Col-0	0.639	+ IBA
Col-0	1.873	+ IBA
Col-0	2.198	+ IBA
Col-0	1.88	+ IBA
Col-0	2.149	+ IBA
Col-0	2.008	+ IBA
Col-0	1.624	+ IBA
Col-0	1.514	+ IBA
Col-0	1.792	+ IBA
Col-0	1.278	+ IBA
Col-0	1.679	+ IBA
Col-0	1.959	+ IBA
Col-0	1.912	+ IBA
Col-0	1.946	+ IBA
Col-0	1.048	+ IBA
