# Supplementary material for: Changes in cell wall composition due to a pectin biosynthesis enzyme GAUT10 impact root growth
Source: Plant Physiol. 2023 Aug 22;193(4):2480–97. doi: 10.1093/plphys/kiad465 (PMC10663140; doi:10.1093/plphys/kiad465)
Supplement: kiad465_Supplementary_Data [file kiad465_supplementary_data.zip › Supplemental Table S2 revised Aug 7.xlsx]

## Sheet: Index
Supplemental Table S2. Glycome and monosaccharide composition data of five-day-old gaut10-3 and Col-0 roots.
Sheet	Description
1	Glycome data from ELISA experiment using 66 antibodies obtained from the Complex Carbohydrate Research Center, on cell wall extracts from 5-days-old Col-0 and gaut10-3 roots.
2	Monosaccharide data from HPLC experiment on cell wall extracts from 5-days-old Col-0 and gaut10-3 roots.
3	Cellulose content in dry cell walls of Arabidopsis Col-0 and gaut10-3 mutant prime root tissues.

## Sheet: Glycome data
Antibody	Pectin enriched fraction							Hemicellulose enriched fraction							Antigen Recognized	Epitope Recognized	Notes
	Col-0 biorep 1	Col-0 biorep 2	Col-0 biorep 3	gaut10-3 biorep 1	gaut10-3 biorep 2	gaut10-3 biorep 3	Wilcoxon rank sum test	Col-0 biorep 1	Col-0 biorep 2	Col-0 biorep 3	gaut10-3 biorep 1	gaut10-3 biorep 2	gaut10-3 biorep 3	Wilcoxon rank sum test
CCRC-M107	0.643	0.641	0.733	0.755	0.79	0.866	0.0808556	1.109	1.128	1.138	1.059	1.074	1.057	0.0808556	RG-I (Pectin)	β-4 Galactan backbone (DP=3 or greater)	CCRC-M107 requires a β-1,4 galactan epitope of at least three contiguous unsubstituted galactosyl residues
CCRC-M126	0.591	0.654	0.651	0.698	0.763	0.86	0.0808556	1.121	1.185	1.15	1.082	1.102	1.088	0.0808556	RG-I (Pectin)	β-6 Galactan-3	bind to β-6 galactose disaccacharides attached to either β-1,3-linked or β-1,4-linked galactan backbones; do not tolerate substituents in either the 3- or 4-position of the middle galactose of the β-6 Galactan trisaccharide
CCRC-M72	0.658	0.745	0.758	0.806	0.862	0.868	0.0808556	1.11	1.134	1.071	1.043	1.067	1.062	0.0808556	RG-I Backbone (Pectin)	RG-I Backbone	binds to RG-I hexasaccharide composed of three rhamnose-galacturonic acid disaccharide units [→2)-α-L-rhamnose-(1→4)-α-D-galacturonic acid -(1→]3 (DP = 6, R3U3).
CCRC-M150	0.569	0.558	0.597	0.689	0.659	0.657	0.0808556	1.14	1.231	1.167	1.134	1.115	1.138	0.0808556	Xylan (Hemicellulose)	GlcA-Xylan	recognizes xylan oligosaccharides containing unmethylated α-1,2-linked GlcA
CCRC-M149	0.606	0.616	0.717	0.725	0.762	0.832	0.0808556	1.114	1.141	1.122	1.086	1.114	1.081	0.121183	Xylan backbone (Hemicellulose)	Xylan Backbone (DP=3)	binds to β-1,4-linked xylosyl trisaccharide backbone with low tolerance for substitution
CCRC-M77	0.572	0.633	0.625	0.678	0.75	0.869	0.0808556	1.089	1.099	1.06	1.034	1.064	1.023	0.19043	RG-I (Pectin)	β-6 Galactan-2	least tolerant of additional substitution and appear to bind a β-1,6-linked disaccharide that is associated with only a β-1,4-linked galactan backbone
CCRC-M48	0.572	0.58	0.547	0.539	0.426	0.383	0.0808556	1.093	1.132	1.077	1.033	1.084	1.031	0.19043	Non-Fucosylated Xyloglucan (Hemicellulose)	XXLG / XLLG	epitope that includes the non-reducing terminal X side-chain and the L side-chain closest to the reducing terminus (XnLG); substitutions of the middle xylosyl residue appear not to be necessary for or interfere with antibody binding
CCRC-M112	0.639	0.691	0.723	0.794	0.835	0.952	0.0808556	1.134	1.166	1.107	1.087	1.121	1.085	0.19043	RG-I (Pectin)	β-6 Galactan-3	bind to β-6 galactose disaccacharides attached to either β-1,3-linked or β-1,4-linked galactan backbones; do not tolerate substituents in either the 3- or 4-position of the middle galactose of the β-6 Galactan trisaccharide
CCRC-M132	0.748	0.826	0.821	0.885	0.951	1.068	0.0808556	1.155	1.207	1.196	1.13	1.165	1.165	0.375825	HG backbone (Pectin)	Deesterified HG backbone	largely or completely demethyl esterified homogalacturonan epitope
JIM7	0.688	0.719	0.817	0.864	0.964	1.064	0.0808556	0.987	0.912	0.873	0.593	0.957	0.753	0.382733	Homogalacturonan backbone (Pectin)	Homogalacturonan backbone	methyl esterified homogalacturonan backbone
CCRC-M133	0.611	0.637	0.668	0.734	0.789	0.81	0.0808556	1.086	1.124	1.061	1.065	1.068	1.059	0.382733	RG-I (Pectin)	β-4 Galactan backbone (DP=6 or greater)	binding β-1,4 galactans with DP = 6 or greater and did not recognize any substituted compounds
CCRC-M2	0.658	0.713	0.681	0.72	0.849	0.851	0.0808556	1.113	1.093	1.061	1.033	1.081	1.086	0.382733	RG-Ia (Pectin)	RG-Ia clade	Uncharacterized; selective to gum karaya plant preparations
CCRC-M38	0.742	0.892	0.827	0.905	1.008	1.131	0.0808556	1.154	1.191	1.119	1.106	1.146	1.145	0.382733	HG Backbone (pectin)	Deesterified HG backbone	bind to fully de-methylesterified HG epitopes with a degree of polymerization of at least four (DP ≥ 4)
CCRC-M16	0.538	0.619	0.57	0.53	0.453	0.385	0.0808556	1.264	1.264	1.14	1.152	1.243	1.179	0.657905	RG-Ic (Pectin)	RG-Ic clade	Uncharacterized; recognize an epitope present on RG-I preparations from soybean and Arabidopsis plant preparations
CCRC-M80	0.661	0.75	0.727	0.786	0.897	0.957	0.0808556	1.151	1.163	1.117	1.123	1.142	1.13	0.662521	RG-I (Pectin)	β-6 Galactan-3	bind to β-6 galactose disaccacharides attached to either β-1,3-linked or β-1,4-linked galactan backbones; do not tolerate substituents in either the 3- or 4-position of the middle galactose of the β-6 Galactan trisaccharide
CCRC-M17	0.522	0.552	0.468	0.516	0.371	0.287	0.19043	1.012	0.926	0.737	0.518	0.786	0.658	0.19043	RG-I (Pectin)	β-6 Galactan-2	least tolerant of additional substitution and appear to bind a β-1,6-linked disaccharide that is associated with only a β-1,4-linked galactan backbone
CCRC-M57	0.552	0.581	0.498	0.54	0.399	0.318	0.19043	0.786	0.751	0.601	0.62	0.591	0.375	0.19043	Non-Fucosylated Xyloglucan (Hemicellulose)	(XXXG)n; n≥3	bind multimers of at least n = 3
CCRC-M55	0.567	0.595	0.503	0.54	0.443	0.346	0.19043	1.067	1.12	1.034	1.013	1.068	0.996	0.382733	Non-Fucosylated Xyloglucan (Hemicellulose)	XLXG	appears to target a larger epitope that encompasses the L side-chain and additional residues (XLX-XG), although the exact structural requirements for binding are unknown
CCRC-M32	0.608	0.726	0.647	0.674	0.787	0.887	0.19043	1.063	1.11	1.057	1.026	1.071	1.052	0.382733	RG-I (Pectin)	β-6 Galactan-1	bind to β-6 galactose disaccacharides attached to either β-1,3-linked or β-1,4-linked galactan backbones; display the greatest tolerance for side-chain substituents except for 4-linked substituents on the middle galactose of the β-6 Galactan trisaccharide
CCRC-M114	0.517	0.564	0.568	0.563	0.409	0.373	0.19043	0.922	0.979	0.886	0.87	0.908	0.891	0.382733	Xylan-3 (Hemicellulose)	Xylan-3 group	bind to xylans from monocot grasses and not to dicotyledonous plants nor to xylans from non-Commelinoid monocots.
CCRC-M101	0.597	0.657	0.615	0.682	0.683	0.65	0.19043	1.083	1.151	1.147	1.075	1.126	1.088	0.382733	Non-Fucosylated Xyloglucan (Hemicellulose)	XLYG / YXYG	binds to non-fucosylated xyloglucan oligosaccharides (XXLG, XLLG, XLXG, YXXG, XXYG, YXYG and XLYG and does not binds to XXXG); a single galactosyl substitution (L-XG) was sufficient for the binding
CCRC-M96	0.535	0.52	0.56	0.529	0.464	0.396	0.19043	1.02	1.057	0.994	0.981	1.021	0.998	0.662521	Non-Fucosylated Xyloglucan (Hemicellulose)	XLXG	appears to target a larger epitope that encompasses the L side-chain and additional residues (XLX-XG), although the exact structural requirements for binding are unknown
CCRC-M58	0.575	0.637	0.62	0.587	0.512	0.428	0.19043	1.124	1.198	1.098	1.082	1.125	1.122	0.662521	Non-Fucosylated Xyloglucan (Hemicellulose)	(XXXG)n; n≥2	bind multimers of at least n = 2
CCRC-M103	0.501	0.529	0.737	0.522	0.448	0.379	0.19043	0.909	1.02	0.962	0.955	0.927	0.919	0.662521	Non-Fucosylated Xyloglucan (Hemicellulose)	GXXX / GGXX / GXXG	Requires a free unsubstituted glucosyl backbone residue at the position next to the Xyl substituent toward the nonreducing end. It targets internal XG and requires backbone with at least two sequential α-1,6-D-xylopyranose (Xylp) residues (XX-XG).
CCRC-M12	0.642	0.819	0.731	0.77	0.897	0.935	0.19043	1.174	1.194	1.113	1.086	1.129	1.183	0.662521	RG-I (Pectin)	β-6 Galactan-3	bind to β-6 galactose disaccacharides attached to either β-1,3-linked or β-1,4-linked galactan backbones; do not tolerate substituents in either the 3- or 4-position of the middle galactose of the β-6 Galactan trisaccharide
CCRC-M40	0.573	0.66	0.611	0.618	0.684	0.662	0.19043	0.904	0.999	0.873	0.905	0.939	0.972	0.662521	RG-I (Pectin)	Linseed Mucilage RG-I	Uncharacterized; Linseed Mucilage RG-I
CCRC-M14	0.669	0.858	0.8	0.815	0.896	0.922	0.19043	1.08	1.145	1.01	1.035	1.07	1.081	1	RG-I Backbone (Pectin)	RG-I Backbone	binds to RG-I hexasaccharide composed of three rhamnose-galacturonic acid disaccharide units [→2)-α-L-rhamnose-(1→4)-α-D-galacturonic acid -(1→]3 (DP = 6, R3U3).
CCRC-M7	0.676	0.816	0.748	0.752	0.863	0.946	0.19043	1.126	1.18	1.102	1.097	1.154	1.13	1	RG-I (Pectin)	β-6 Galactan-3	bind to β-6 galactose disaccacharides attached to either β-1,3-linked or β-1,4-linked galactan backbones; do not tolerate substituents in either the 3- or 4-position of the middle galactose of the β-6 Galactan trisaccharide
CCRC-M98	0.531	0.509	0.597	0.551	0.372	0.328	0.382733	0.123	0.124	0.126	0.12	0.118	0.115	0.0808556	Physcomitrella Pectin	Physcomitrella Pectin	Uncharacterized; Physcomitrella Pectin
CCRC-M92	0.549	0.611	0.527	0.62	0.583	0.609	0.382733	0.712	0.607	0.567	0.742	0.835	0.801	0.0808556	RG-I (Pectin)	β-3 Galactan backbone	bind to gum arabic and RG-I preparations from a broad range of plants; binds to different β -1,3-linked galacto oligosaccharide backbones of RG-I pectins, with tolerance for various β -1,6-linked arabinose and Gal substitutions.
CCRC-M84	0.629	0.74	0.634	0.722	0.732	0.779	0.382733	1.089	1.114	1.057	1.035	1.084	1.055	0.19043	Fucosylated Xyloglucan (Hemicellulose)	XXFG & RG-I / other polysacc	While a single fucosyl residue is sufficient for recognition, it appear to preferentially bind to di-fucosylated xyloglucan (XFFG)
CCRC-M86	0.543	0.607	0.558	0.566	0.469	0.374	0.382733	1.066	1.131	1.066	1.027	1.084	1.04	0.375825	Non-Fucosylated Xyloglucan (Hemicellulose)	(XXXG)n; n≥3	bind multimers of at least n = 3
CCRC-M44	0.59	0.646	0.537	0.627	0.631	0.695	0.382733	1.042	1.071	1.005	0.987	1.043	0.982	0.382733	RG-I (Pectin)	β-6 Galactan-1	bind to β-6 galactose disaccacharides attached to either β-1,3-linked or β-1,4-linked galactan backbones; display the greatest tolerance for side-chain substituents except for 4-linked substituents on the middle galactose of the β-6 Galactan trisaccharide
CCRC-M109	0.521	0.564	0.615	0.577	0.426	0.358	0.382733	0.952	0.995	0.931	0.877	0.963	0.929	0.382733	Xylan (Hemicellulose) & Non-Fucosylated Xyloglucan (Hemicellulose)	2Ara-Xylan / XDDG xyloglucan	recognizes linear chains of β-1,4-linked xylan that are substituted with an α-1,2-linked arabinosyl substituent; it recognizes larger XDDG xyloglucan oligosaccharide
CCRC-M23	0.74	0.876	0.827	0.821	0.935	1.033	0.382733	1.178	1.255	1.146	1.145	1.177	1.148	0.382733	RG-Ic (Pectin)	RG-Ic clade	Uncharacterized; recognize an epitope present on RG-I preparations from soybean and Arabidopsis plant preparations
CCRC-M145	0.537	0.574	0.63	0.575	0.46	0.452	0.382733	1.146	1.19	1.126	1.133	1.145	1.124	0.382733	Xylan (Hemicellulose)	MeGlcA-Xylan	recognizes xylan oligosaccharides containing O-4 methylated α-1,2-linked GlcA (4-O-methyl glucuronic acid (MeGlcA))
CCRC-M60	0.568	0.627	0.566	0.586	0.483	0.522	0.382733	0.764	0.824	0.729	0.793	0.812	0.809	0.662521	RG-I (Pectin)	β-6 Galactan-1	bind to β-6 galactose disaccacharides attached to either β-1,3-linked or β-1,4-linked galactan backbones; display the greatest tolerance for side-chain substituents except for 4-linked substituents on the middle galactose of the β-6 Galactan trisaccharide
CCRC-M99	0.548	0.577	0.694	0.584	0.541	0.386	0.382733	1.094	1.161	1.086	1.077	1.104	1.095	1	Non-Fucosylated Xyloglucan (Hemicellulose)	(XXXG)n; n≥2	bind multimers of at least n = 2
CCRC-M35	0.687	0.824	0.826	0.8	0.882	0.994	0.382733	1.078	1.129	1.053	1.054	1.1	1.084	1	RG-I Backbone (Pectin)	RG-I Backbone	binds to RG-I hexasaccharide composed of three rhamnose-galacturonic acid disaccharide units [→2)-α-L-rhamnose-(1→4)-α-D-galacturonic acid -(1→]3 (DP = 6, R3U3).
CCRC-M13	0.703	0.851	0.768	0.78	0.838	0.978	0.382733	1.152	1.18	1.088	1.113	1.162	1.171	1	RG-I (Pectin)	β-6 Galactan-3	bind to β-6 galactose disaccacharides attached to either β-1,3-linked or β-1,4-linked galactan backbones; do not tolerate substituents in either the 3- or 4-position of the middle galactose of the β-6 Galactan trisaccharide
CCRC-M26	0.571	0.588	0.551	0.552	0.541	0.555	0.382733	0.786	0.647	0.449	0.489	0.872	0.452	1	AG-3 (Pectin)	AG-3	Uncharacterized; bind strongly to gum ghatti, gum arabic, and pectic polysaccharide preparations from tomato and scyamore apple.
CCRC-M154	0.505	0.495	0.495	0.573	0.417	0.398	0.657905	0.857	0.79	0.629	0.606	0.538	0.533	0.0808556	Xylan (Hemicellulose)	3Ara-Xylan	binds exclusively to xylan oligosaccharides consisting of single α-1,3-linked arabinofuranosyl residue; does not bind to linear unsubstituted xylan backbones, does not bind to oligosaccharides where the side chains consist of two arabinosyl residues
CCRC-M164	0.484	0.453	0.456	0.51	0.373	0.35	0.662521	0.147	0.153	0.14	0.127	0.135	0.131	0.0808556	RG-I (Pectin)	Linseed Mucilage RG-I	Uncharacterized; Linseed Mucilage RG-I
CCRC-M50	0.547	0.576	0.489	0.549	0.5	0.344	0.662521	1.089	1.139	1.076	1.037	1.072	1.027	0.0808556	Non-Fucosylated Xyloglucan (Hemicellulose)	XLXG	appears to target a larger epitope that encompasses the L side-chain and additional residues (XLX-XG), although the exact structural requirements for binding are unknown
CCRC-M153	0.515	0.522	0.511	0.589	0.438	0.432	0.662521	1.113	1.16	1.125	1.091	1.089	1.09	0.0808556	Xylan backbone (Hemicellulose)	Xylan Backbone (DP=6S)	require a minimum backbone length of six xylosyl residues and tolerates backbone substitution
CCRC-M159	0.544	0.529	0.597	0.613	0.484	0.499	0.662521	1.097	1.169	1.114	1.087	1.077	1.06	0.0808556	Xylan backbone (Hemicellulose)	Xylan Backbone (DP=4S)	require a minimum backbone length of four xylosyl residues and tolerates backbone substitution
CCRC-M152	0.528	0.543	0.544	0.606	0.564	0.517	0.662521	1.11	1.193	1.131	1.092	1.105	1.081	0.0808556	Xylan backbone (Hemicellulose)	Xylan Backbone (DP=4S)	require a minimum backbone length of four xylosyl residues and tolerates backbone substitution
CCRC-M138	0.526	0.514	0.578	0.581	0.46	0.492	0.662521	1.116	1.187	1.119	1.107	1.116	1.11	0.121183	Xylan backbone (Hemicellulose)	Xylan Backbone (DP=8)	require at least 8 unsubstituted xylosyl residues
CCRC-M148	0.523	0.512	0.503	0.559	0.428	0.398	0.662521	1.106	1.139	1.135	1.087	1.12	1.094	0.19043	Xylan backbone (Hemicellulose)	Xylan Backbone (DP=5 or greater)	target unsubstituted xylan backbones of DP = 5 or greater; may bind to certain arabinoxylans
CCRC-M105	0.526	0.473	0.511	0.566	0.393	0.419	0.662521	0.992	1.041	0.978	0.971	0.984	0.937	0.19043	Xylan-2 (Hemicellulose)	Xylan-2 group	highly selective for the Phormium xylans and not any other plants
CCRC-M137	0.564	0.6	0.669	0.667	0.635	0.658	0.662521	1.101	1.148	1.073	1.071	1.086	1.054	0.19043	Xylan backbone (Hemicellulose)	Xylan Backbone (DP=5 or greater)	target unsubstituted xylan backbones of DP = 5 or greater
CCRC-M106	0.583	0.602	0.682	0.668	0.675	0.652	0.662521	1.161	1.188	1.184	1.129	1.183	1.132	0.19043	Fucosylated Xyloglucan (Hemicellulose)	XXFG & RG-I / other polysacc	While a single fucosyl residue is sufficient for recognition, it appear to preferentially bind to di-fucosylated xyloglucan (XFFG)
CCRC-M108	0.502	0.531	0.539	0.55	0.413	0.332	0.662521	0.999	1.053	0.986	0.952	0.999	0.942	0.268286	Xylan (Hemicellulose) & Non-Fucosylated Xyloglucan (Hemicellulose)	2Ara-Xylan / XDDG xyloglucan	recognizes linear chains of β-1,4-linked xylan that are substituted with an α-1,2-linked arabinosyl substituent; it recognizes an XDDG xyloglucan oligosaccharide
CCRC-M100	0.545	0.567	0.573	0.578	0.496	0.408	0.662521	0.972	1.016	0.972	0.943	0.991	0.922	0.375825	Non-Fucosylated Xyloglucan (Hemicellulose)	GXXX / GGXX / GXXG	Requires a free unsubstituted glucosyl backbone residue at the position next to the Xyl substituent toward the nonreducing end. It targets internal XG and requires backbone with at least two sequential α-1,6-D-xylopyranose (Xylp) residues (XX-XG).
CCRC-M116	0.552	0.58	0.681	0.591	0.579	0.745	0.662521	0.276	0.297	0.419	0.225	0.208	0.305	0.382733	Xylan-3 (Hemicellulose)	Xylan-3 group	bind to xylans from monocot grasses and not to dicotyledonous plants nor to xylans from non-Commelinoid monocots.
CCRC-M147	0.527	0.554	0.555	0.573	0.431	0.408	0.662521	1.061	1.116	1.069	1.055	1.053	1.078	0.382733	Xylan backbone (Hemicellulose)	Xylan Backbone (DP=2)	binds to β-1,4-linked xylosyl disaccharide backbone with low tolerance for substitution
CCRC-M134	0.524	0.522	0.543	0.545	0.442	0.441	0.662521	0.665	0.677	0.527	0.707	0.709	0.6	0.382733	RG-I (Pectin)	β-6 Galactan-3	bind to β-6 galactose disaccacharides attached to either β-1,3-linked or β-1,4-linked galactan backbones; do not tolerate substituents in either the 3- or 4-position of the middle galactose of the β-6 Galactan trisaccharide
CCRC-M85	0.576	0.642	0.575	0.65	0.545	0.567	0.662521	0.986	0.978	0.844	0.921	0.968	0.709	0.382733	AG-3 (Pectin)	AG-3	bind strongly to gum ghatti, gum arabic, and pectic polysaccharide preparations from tomato and scyamore apple.
CCRC-M155	0.498	0.481	0.538	0.557	0.428	0.389	0.662521	1.137	1.201	1.196	1.152	1.137	1.166	0.506555	Xylan (Hemicellulose)	MeGlcA-Xylan	recognize methylated glucuronoxylans; require methyl-etherification at O-4 to bind
CCRC-M87	0.579	0.704	0.931	0.664	0.666	0.701	0.662521	1.084	1.163	1.088	1.1	1.09	1.079	1	Non-Fucosylated Xyloglucan (Hemicellulose)	XXLG / XLXG / XLLG	a single galactosyl substitution (L-XG) was sufficient for the binding;
CCRC-M94	0.519	0.533	0.531	0.549	0.426	0.407	0.662521	0.373	0.329	0.26	0.452	0.252	0.353	1	Physcomitrella Pectin	Physcomitrella Pectin	Uncharacterized; Physcomitrella Pectin
CCRC-M78	0.559	0.59	0.528	0.569	0.526	0.559	0.824778	0.912	0.87	0.874	0.881	0.903	0.911	0.662521	AG-4 (Pectin)	AG-4	bind to gum arabic and RG-I preparations from a broad range of plants
CCRC-M61	0.53	0.552	0.572	0.58	0.521	0.532	1	0.212	0.19	0.208	0.148	0.153	0.224	0.662521	RG-Ib (Pectin)	RG-Ib clade	Uncharacterized; ability to recognize Camelina seed mucilage; weakly recognizes glucuronoxylans
CCRC-M30	0.616	0.696	0.564	0.678	0.673	0.524	1	0.782	0.936	0.672	0.781	0.834	0.572	0.662521	RG-Ib (Pectin)	RG-Ib clade	Uncharacterized; ability to recognize Camelina seed mucilage; seed mucilage from Arabidopsis and Linseed plant preparations and weakly binds to lettuce RG-I
CCRC-M1	0.632	0.693	0.61	0.63	0.619	0.709	1	1.109	1.165	1.194	1.106	1.213	1.173	1	Fucosylated Xyloglucan (Hemicellulose)	α-1,2-Fuc (from XG / RG-I / other polysacc)	The CCRC-M1 binds to free fucose. Terminal fucosyl residues are present in xyloglucans, rhamnogalacturonan I (RG-I) from maize and sycamore maple, and arabinogalactans in some plants.
CCRC-M9	0.546	0.697	0.587	0.556	0.597	0.688	1	1.018	1.054	0.989	0.996	1.03	1.034	1	RG-I (Pectin)	β-6 Galactan-1	bind to β-6 galactose disaccacharides attached to either β-1,3-linked or β-1,4-linked galactan backbones; display the greatest tolerance for side-chain substituents except for 4-linked substituents on the middle galactose of the β-6 Galactan trisaccharide
Note: The Wilcoxon Rnak Sum test p-values marked in blue are < 0.1 that are our high confidence differentially binding antibodies.

## Sheet: Monosaccharide data
Sample	Monosaccharide detected	Hemicellulose enriched fraction (Mol%)	Pectin enriched fraction (Mol%)
Col-0	fucose	6.00219	6.6178
Col-0	fucose	6.63756	5.82766
Col-0	fucose	6.28963	5.17273
gaut10-3	fucose	7.54182	6.53741
gaut10-3	fucose	7.11777	5.78687
gaut10-3	fucose	6.8603	6.4274
Col-0	arabinose	14.0514	18.6173
Col-0	arabinose	14.6583	16.7805
Col-0	arabinose	15.5921	17.7804
gaut10-3	arabinose	12.1506	20.6412
gaut10-3	arabinose	16.2094	18.1741
gaut10-3	arabinose	16.351	19.8758
Col-0	rhamnose	4.62954	6.62815
Col-0	rhamnose	4.39265	5.89707
Col-0	rhamnose	4.14374	5.04441
gaut10-3	rhamnose	6.34893	5.75709
gaut10-3	rhamnose	4.38726	7.15644
gaut10-3	rhamnose	5.18341	6.26934
Col-0	galactose	25.8876	40.3272
Col-0	galactose	26.5077	39.6344
Col-0	galactose	23.553	40.0024
gaut10-3	galactose	29.0413	40.7569
gaut10-3	galactose	27.1231	39.2548
gaut10-3	galactose	26.273	40.3886
Col-0	glucose	19.9789	1.26755
Col-0	glucose	19.5528	2.18503
Col-0	glucose	17.3948	2.95745
gaut10-3	glucose	19.0675	1.31092
gaut10-3	glucose	19.0728	2.94002
gaut10-3	glucose	18.4491	2.67267
Col-0	xylose	18.9629	3.81359
Col-0	xylose	18.4207	4.11069
Col-0	xylose	23.1286	4.89901
gaut10-3	xylose	12.6558	5.90398
gaut10-3	xylose	15.5742	4.47921
gaut10-3	xylose	17.7426	5.08472
Col-0	mannose	6.14518	3.07593
Col-0	mannose	6.65816	3.75056
Col-0	mannose	5.84724	2.46561
gaut10-3	mannose	10.6969	3.99691
gaut10-3	mannose	8.22245	3.44449
gaut10-3	mannose	5.81022	2.8034
Col-0	GalA	2.5971	16.9305
Col-0	GalA	1.2174	17.9978
Col-0	GalA	2.50564	18.3979
gaut10-3	GalA	0.479482	11.4045
gaut10-3	GalA	1.00204	15.5117
gaut10-3	GalA	1.35415	12.127
Col-0	GlcA	1.74522	2.72202
Col-0	GlcA	1.95478	3.81631
Col-0	GlcA	1.54521	3.28012
gaut10-3	GlcA	2.01764	3.69114
gaut10-3	GlcA	1.29103	3.25227
gaut10-3	GlcA	1.97618	4.35098

## Sheet: Cellulose content
Sample	Cellulose (mg)	Cellulose (%) in dry cell wall
Col-0	24.6	32.5
Col-0	29.8	33.6
Col-0	22.7	35
gaut10-3	25.1	34.1
gaut10-3	24.7	33.6
gaut10-3	24.7	33.6
