# Supplementary material for: Changes in cell wall composition due to a pectin biosynthesis enzyme GAUT10 impact root growth
Source: Plant Physiol. 2023 Aug 22;193(4):2480–97. doi: 10.1093/plphys/kiad465 (PMC10663140; doi:10.1093/plphys/kiad465)
Supplement: kiad465_Supplementary_Data [file kiad465_supplementary_data.zip › Supplemental Table S3 revised Aug 7.xlsx]

## Sheet: Index
Supplemental Table S3. Transcriptomic analysis data from five-day-old gaut10-3 and Col-0 roots with gene expressions averaged across three biological replicates.
Sheet	Description
1	Raw DeSeq2 results from 3'RNA seq done on root samples from 5-days-old Col-0 and gaut10-3, with 3 biological replicates each
2	All differentially expressed genes (p-adjusted ≤ 0.05) annotated with their gene model descriptions.
3	GO enrichment data from DAVID-GO for all the up and down DEGs.

## Sheet: DESeq2 results
TAIR id	baseMean	log2FoldChange	lfcSE	Stat	P value	P adjusted	Significant
AT1G01010	30.2234	0.0267489	0.72456	0.0369175	0.970551	0.997818	NA
AT1G01020	161.238	0.0844629	0.339275	0.248951	0.803398	0.996769	NA
AT1G01030	9.58586	0.217111	1.27069	0.17086	0.864334	0.996769	NA
AT1G01040	298.715	-0.0381769	0.256643	-0.148755	0.881747	0.996769	NA
AT1G01050	402.741	0.112329	0.242257	0.463675	0.642881	0.994914	NA
AT1G01060	95.6486	2.20074	0.589078	3.7359	0.000187042	0.0174481	Significant
AT1G01070	44.2794	-0.108895	0.627044	-0.173663	0.86213	0.996769	NA
AT1G01080	20.7426	0.0283476	0.853712	0.0332051	0.973511	0.998065	NA
AT1G01090	1110.13	0.13009	0.183041	0.710712	0.477263	0.994914	NA
AT1G01100	6383.06	0.150235	0.156062	0.962662	0.335717	0.971185	NA
AT1G01110	59.4392	-0.169379	0.50055	-0.338385	0.735073	0.994914	NA
AT1G01120	861.464	-0.0922216	0.646146	-0.142725	0.886507	0.996769	NA
AT1G01130	15.2245	-1.14693	0.956738	-1.19879	0.230608	0.928872	NA
AT1G01140	22.0922	0.129806	0.845565	0.153513	0.877994	0.996769	NA
AT1G01160	282.698	0.106654	0.277826	0.383889	0.701061	0.994914	NA
AT1G01170	85.0282	-1.01249	0.466823	-2.16889	0.0300907	0.518683	NA
AT1G01180	65.0442	-0.15421	0.483796	-0.31875	0.749916	0.994914	NA
AT1G01190	110.275	0.308658	0.449171	0.687172	0.491975	0.994914	NA
AT1G01200	20.9633	1.56914	0.850525	1.84491	0.0650512	0.702967	NA
AT1G01210	39.5714	0.594063	0.652716	0.910141	0.362748	0.985938	NA
AT1G01220	68.1524	-0.0357574	0.514417	-0.0695105	0.944583	0.996769	NA
AT1G01225	31.3779	0.39108	0.668206	0.585268	0.558368	0.994914	NA
AT1G01230	192.041	-0.0535846	0.36739	-0.145852	0.884038	0.996769	NA
AT1G01240	407.622	-0.481178	0.245293	-1.96165	0.0498036	0.632437	NA
AT1G01260	38.1683	0.880145	0.622979	1.4128	0.157714	0.870148	NA
AT1G01290	72.1525	0.235502	0.523862	0.449549	0.653036	0.994914	NA
AT1G01300	150.425	0.0630217	0.417045	0.151115	0.879885	0.996769	NA
AT1G01320	129.482	-0.740382	0.375394	-1.97228	0.0485777	0.627866	NA
AT1G01340	98.1112	-0.339225	0.428666	-0.791351	0.428739	0.993173	NA
AT1G01350	121.272	0.0667278	0.366267	0.182184	0.855439	0.996769	NA
AT1G01355	1.07544	-1.56579	3.99408	-0.392028	0.695038	NA	NA
AT1G01360	84.1862	-0.111712	0.502593	-0.222271	0.824103	0.996769	NA
AT1G01370	51.1645	0.351024	0.529643	0.662755	0.507488	0.994914	NA
AT1G01380	19.6367	0.359597	0.956804	0.375831	0.707042	0.994914	NA
AT1G01420	26.3814	0.704372	0.74776	0.941975	0.346205	0.980065	NA
AT1G01430	192.014	0.60421	0.314717	1.91985	0.0548766	0.660618	NA
AT1G01440	39.1713	-0.1728	0.615253	-0.28086	0.778817	0.99584	NA
AT1G01448	27.3623	-0.0740871	0.769827	-0.0962388	0.923331	0.996769	NA
AT1G01453	52.1268	1.0654	0.584548	1.8226	0.0683641	0.717418	NA
AT1G01470	749.608	-0.283182	0.276038	-1.02588	0.304947	0.96341	NA
AT1G01480	28.7398	1.37717	0.723009	1.90477	0.0568099	0.667782	NA
AT1G01490	966.733	0.417533	0.199189	2.09617	0.0360675	0.562594	NA
AT1G01500	82.6499	0.315291	0.442884	0.711905	0.476523	0.994914	NA
AT1G01510	271.601	0.0622136	0.298676	0.208298	0.834996	0.996769	NA
AT1G01520	1.60446	-1.48533	3.92022	-0.378891	0.704769	NA	NA
AT1G01540	134.585	0.141909	0.361289	0.392784	0.694479	0.994914	NA
AT1G01550	670.144	-0.431184	0.208462	-2.06841	0.0386016	0.579009	NA
AT1G01570	12.4632	0.204679	1.0492	0.19508	0.84533	0.996769	NA
AT1G01580	122.321	1.58182	0.458306	3.45146	0.000557572	0.04035	Significant
AT1G01600	22.5339	-0.585627	0.898983	-0.651432	0.514768	0.994914	NA
AT1G01610	239.87	0.520233	0.319918	1.62614	0.103919	0.799644	NA
AT1G01620	9058.16	-0.287191	0.183794	-1.56257	0.118154	0.819373	NA
AT1G01630	201.743	0.226182	0.352503	0.641644	0.521105	0.994914	NA
AT1G01640	80.3844	-1.26804	0.475072	-2.66915	0.0076044	0.25712	NA
AT1G01650	184.681	-0.380238	0.350072	-1.08617	0.277404	0.95456	NA
AT1G01660	43.9949	0.247622	0.587615	0.421403	0.673461	0.994914	NA
AT1G01670	15.4402	0.492077	0.95275	0.516481	0.605518	0.994914	NA
AT1G01690	33.8679	0.0728817	0.662024	0.110089	0.912339	0.996769	NA
AT1G01710	81.2293	-0.0891365	0.486914	-0.183064	0.854748	0.996769	NA
AT1G01715	8.17564	0.051504	1.25405	0.0410702	0.96724	0.997534	NA
AT1G01720	431.317	0.02417	0.233628	0.103455	0.917602	0.996769	NA
AT1G01725	55.5173	0.411098	0.580775	0.707844	0.479042	0.994914	NA
AT1G01730	236.75	0.156592	0.279935	0.559389	0.575897	0.994914	NA
AT1G01740	5.61164	0.77719	1.59716	0.486607	0.626537	0.994914	NA
AT1G01750	581.964	0.43856	0.271925	1.6128	0.106789	0.803238	NA
AT1G01760	10.4241	-0.931375	1.19272	-0.780885	0.43487	0.993327	NA
AT1G01770	130.337	-0.0626689	0.40717	-0.153913	0.877678	0.996769	NA
AT1G01780	235.106	0.120057	0.311811	0.385031	0.700215	0.994914	NA
AT1G01790	111.145	0.0724303	0.398523	0.181747	0.855781	0.996769	NA
AT1G01800	476.38	0.0483854	0.224332	0.215687	0.829232	0.996769	NA
AT1G01810	7.17327	-0.81228	1.57025	-0.517294	0.604951	0.994914	NA
AT1G01820	543.153	-0.793782	0.217513	-3.64935	0.0002629	0.0220396	Significant
AT1G01830	92.2223	-0.294563	0.420112	-0.701153	0.483207	0.994914	NA
AT1G01840	7.00367	-1.05976	1.41386	-0.749549	0.453526	0.993907	NA
AT1G01860	40.1112	0.307713	0.610553	0.503991	0.614268	0.994914	NA
AT1G01880	7.85297	-1.56826	1.34221	-1.16842	0.242638	0.93871	NA
AT1G01900	14.3083	1.61888	1.00199	1.61567	0.106166	0.80188	NA
AT1G01910	275.545	0.264391	0.273883	0.965344	0.334372	0.97089	NA
AT1G01920	77.0385	0.14461	0.445001	0.324964	0.745208	0.994914	NA
AT1G01930	21.4401	-0.433379	0.789412	-0.548989	0.583013	0.994914	NA
AT1G01940	101.576	0.161702	0.395055	0.409316	0.682308	0.994914	NA
AT1G01950	84.4522	0.456435	0.450391	1.01342	0.310861	0.964884	NA
AT1G01960	301.595	-0.129964	0.260483	-0.498934	0.617826	0.994914	NA
AT1G01970	37.801	-0.408236	0.625424	-0.652735	0.513927	0.994914	NA
AT1G01990	112.039	-0.0346707	0.390545	-0.0887752	0.929261	0.996769	NA
AT1G02000	88.3953	-0.133764	0.417228	-0.320603	0.748511	0.994914	NA
AT1G02010	35.806	0.76161	0.762041	0.999435	0.317584	0.969019	NA
AT1G02020	51.0966	0.0866584	0.525989	0.164753	0.869138	0.996769	NA
AT1G02030	39.864	0.540488	0.639221	0.845541	0.397809	0.990287	NA
AT1G02040	2.52363	1.54801	3.25002	0.476307	0.633856	NA	NA
AT1G02050	54.6195	-0.275696	0.552668	-0.498845	0.617888	0.994914	NA
AT1G02060	10.5416	-0.474627	1.16355	-0.407912	0.683338	0.994914	NA
AT1G02080	994.961	-0.0570372	0.21689	-0.262977	0.792568	0.996205	NA
AT1G02090	267.473	0.224643	0.282407	0.795457	0.426348	0.993173	NA
AT1G02100	514.412	-0.208739	0.217362	-0.960331	0.336889	0.972575	NA
AT1G02110	108.092	0.450824	0.391385	1.15187	0.249375	0.943462	NA
AT1G02120	525.402	-0.215336	0.224575	-0.958861	0.337629	0.972575	NA
AT1G02130	586.612	-0.000598134	0.216063	-0.00276833	0.997791	0.999967	NA
AT1G02140	450.272	0.147963	0.229506	0.6447	0.519121	0.994914	NA
AT1G02145	211.648	-0.178681	0.301603	-0.59244	0.553556	0.994914	NA
AT1G02150	157.158	-0.175649	0.350783	-0.500734	0.616558	0.994914	NA
AT1G02160	293.99	-0.000400527	0.266768	-0.0015014	0.998802	0.999967	NA
AT1G02170	235.902	0.0680868	0.277641	0.245234	0.806276	0.996769	NA
AT1G02180	25.5109	-0.756678	0.733803	-1.03117	0.30246	0.962072	NA
AT1G02205	6.6082	-0.0129704	1.39361	-0.00930701	0.992574	0.999708	NA
AT1G02220	17.8324	-0.115881	0.905207	-0.128016	0.898137	0.996769	NA
AT1G02230	9.01002	-2.29116	1.4174	-1.61645	0.105997	0.80188	NA
AT1G02260	64.441	-0.883156	0.529039	-1.66936	0.0950463	0.783947	NA
AT1G02270	82.1576	-0.122216	0.442068	-0.276465	0.782191	0.99584	NA
AT1G02280	78.4596	-0.633927	0.471932	-1.34326	0.179188	0.887593	NA
AT1G02290	46.0371	0.587946	0.578971	1.0155	0.309867	0.964884	NA
AT1G02300	62.4606	-0.0684099	0.554155	-0.123449	0.901752	0.996769	NA
AT1G02305	1730.5	-0.254723	0.181418	-1.40407	0.160299	0.871069	NA
AT1G02310	17.5117	1.03128	0.877558	1.17517	0.239928	0.935061	NA
AT1G02330	103.811	-0.152673	0.431507	-0.353813	0.723479	0.994914	NA
AT1G02335	76.2832	0.0370377	0.513969	0.0720622	0.942552	0.996769	NA
AT1G02340	26.1501	-1.11099	0.738797	-1.50378	0.132638	0.842026	NA
AT1G02350	3.63683	-0.158288	2.09332	-0.075616	0.939725	NA	NA
AT1G02360	512.16	-0.11688	0.250775	-0.466074	0.641162	0.994914	NA
AT1G02370	40.8255	-0.225626	0.650404	-0.3469	0.728666	0.994914	NA
AT1G02380	12.2488	0.0923437	1.12771	0.0818862	0.934737	0.996769	NA
AT1G02390	2.99568	-1.47082	2.32625	-0.632272	0.527209	NA	NA
AT1G02400	45.7113	-0.295208	0.590585	-0.499856	0.617176	0.994914	NA
AT1G02410	37.8106	0.353469	0.657555	0.53755	0.590887	0.994914	NA
AT1G02420	1.66177	1.33901	3.20914	0.417248	0.676497	NA	NA
AT1G02430	2.61158	3.18769	2.79158	1.1419	0.253497	NA	NA
AT1G02440	3.86408	-0.267624	2.4547	-0.109025	0.913183	NA	NA
AT1G02450	2.48769	-1.24246	2.33032	-0.533174	0.593913	NA	NA
AT1G02460	15.5842	-0.275785	0.926989	-0.297507	0.76608	0.995801	NA
AT1G02470	2.04309	-1.66609	2.94965	-0.564843	0.57218	NA	NA
AT1G02475	25.7416	-1.4864	0.782437	-1.89971	0.0574712	0.670463	NA
AT1G02500	3323.45	0.298426	0.16768	1.77974	0.0751193	0.741892	NA
AT1G02520	105.637	-0.207635	0.393443	-0.527739	0.597681	0.994914	NA
AT1G02530	2.10385	1.80102	2.89512	0.62209	0.533883	NA	NA
AT1G02560	247.718	-0.210087	0.280292	-0.749529	0.453539	0.993907	NA
AT1G02570	60.4422	-0.171872	0.603101	-0.28498	0.77566	0.99584	NA
AT1G02575	10.1792	-1.29481	1.28404	-1.00839	0.313269	0.965497	NA
AT1G02580	2.59438	-0.994197	2.67522	-0.371631	0.710167	NA	NA
AT1G02610	121.165	-0.644253	0.394812	-1.6318	0.102722	0.798338	NA
AT1G02640	115.678	-1.48422	0.398197	-3.72735	0.000193501	0.0178754	Significant
AT1G02650	0.995353	-2.79947	3.99175	-0.701314	0.483107	NA	NA
AT1G02660	102.821	0.503253	0.392418	1.28244	0.199688	0.901335	NA
AT1G02670	3.73259	2.85446	2.05699	1.38769	0.165232	NA	NA
AT1G02680	66.7387	-0.0935342	0.464374	-0.20142	0.84037	0.996769	NA
AT1G02690	97.7254	-0.0849044	0.448884	-0.189146	0.849979	0.996769	NA
AT1G02700	5.24184	-2.02755	1.98524	-1.02131	0.307107	0.96406	NA
AT1G02705	3.67665	3.2611	2.48357	1.31307	0.189159	NA	NA
AT1G02720	95.3807	0.331861	0.415565	0.798577	0.424536	0.993173	NA
AT1G02730	219.762	-0.135702	0.312839	-0.433775	0.664451	0.994914	NA
AT1G02740	65.3623	0.117341	0.483573	0.242655	0.808273	0.996769	NA
AT1G02750	107.146	-0.794208	0.390079	-2.03602	0.0417485	0.601529	NA
AT1G02770	1.07544	-1.56579	3.99408	-0.392028	0.695038	NA	NA
AT1G02780	9034.88	0.160746	0.15606	1.03003	0.302998	0.962072	NA
AT1G02810	81.9915	-0.76029	0.5233	-1.45288	0.146258	0.858491	NA
AT1G02813	3.55854	-0.163094	2.18823	-0.0745325	0.940587	NA	NA
AT1G02816	169.606	-0.281746	0.341077	-0.826048	0.408777	0.992322	NA
AT1G02840	787.89	-0.161509	0.232154	-0.695696	0.48662	0.994914	NA
AT1G02850	140.735	-0.197089	0.495115	-0.398068	0.69058	0.994914	NA
AT1G02860	281.778	-0.824797	0.271762	-3.03499	0.00240541	0.12173	NA
AT1G02870	191.88	0.195802	0.316738	0.618183	0.536455	0.994914	NA
AT1G02880	295.08	0.03606	0.277954	0.129734	0.896777	0.996769	NA
AT1G02890	264.431	-0.0740946	0.324661	-0.228221	0.819474	0.996769	NA
AT1G02900	754.813	0.200995	0.225025	0.89321	0.371745	0.98703	NA
AT1G02910	45.6634	-0.19256	0.603409	-0.31912	0.749635	0.994914	NA
AT1G02920	218.769	-2.74575	1.07229	-2.56063	0.0104483	0.30583	NA
AT1G02930	758.306	-2.04432	0.305019	-6.70226	2.05215e-11	2.2972e-08	Significant
AT1G02950	469.568	0.0703783	0.233531	0.301366	0.763135	0.995655	NA
AT1G02960	92.8146	-0.278646	0.41154	-0.677082	0.498354	0.994914	NA
AT1G02970	11.2282	-0.273332	1.10334	-0.247731	0.804342	0.996769	NA
AT1G02980	5.46906	0.356101	1.55433	0.229102	0.818789	0.996769	NA
AT1G02990	104.423	0.332321	0.403266	0.824073	0.409898	0.992322	NA
AT1G03000	30.3708	0.1036	0.669929	0.154643	0.877102	0.996769	NA
AT1G03010	58.5652	-0.0866295	0.545335	-0.158856	0.873783	0.996769	NA
AT1G03030	68.3389	0.161663	0.517957	0.312116	0.754953	0.994914	NA
AT1G03040	215.987	-0.0186936	0.322518	-0.0579616	0.953779	0.997267	NA
AT1G03060	313.635	0.0200222	0.2931	0.0683117	0.945537	0.996827	NA
AT1G03070	6.5465	2.69914	1.73511	1.5556	0.119803	0.82056	NA
AT1G03080	1064.89	0.0239634	0.21935	0.109247	0.913006	0.996769	NA
AT1G03090	401.968	-0.834449	0.237399	-3.51497	0.000439811	0.0344428	Significant
AT1G03100	10.5632	1.78572	1.47501	1.21065	0.22603	0.926749	NA
AT1G03106	9.52621	-1.54686	1.21307	-1.27516	0.202254	0.903662	NA
AT1G03110	48.1032	1.01023	0.545785	1.85096	0.0641746	0.697895	NA
AT1G03130	13.8363	0.190241	0.95986	0.198197	0.842891	0.996769	NA
AT1G03140	573.387	-0.167814	0.238924	-0.702372	0.482447	0.994914	NA
AT1G03150	69.6011	0.120385	0.486043	0.247684	0.804379	0.996769	NA
AT1G03160	34.8422	-1.0152	0.642395	-1.58034	0.11403	0.817047	NA
AT1G03180	5.50808	1.03137	1.58577	0.650391	0.515439	0.994914	NA
AT1G03190	21.0886	-0.604097	0.865457	-0.69801	0.485171	0.994914	NA
AT1G03200	2.49499	1.78865	3.25846	0.548926	0.583057	NA	NA
AT1G03210	271.859	-0.195477	0.292001	-0.669441	0.503215	0.994914	NA
AT1G03220	2507.81	-0.333611	0.206849	-1.61282	0.106783	0.803238	NA
AT1G03230	344.321	-0.333354	0.299115	-1.11447	0.265079	0.954124	NA
AT1G03250	122.433	0.106496	0.373937	0.284798	0.775799	0.99584	NA
AT1G03260	38.9958	0.295259	0.620721	0.475671	0.634309	0.994914	NA
AT1G03270	23.2929	2.00527	1.00432	1.99664	0.0458644	0.616631	NA
AT1G03280	293.458	0.129292	0.274099	0.471699	0.637142	0.994914	NA
AT1G03290	212.26	-0.0941417	0.304042	-0.309634	0.756839	0.994914	NA
AT1G03300	9.47672	-2.88778	1.58807	-1.81842	0.0689996	0.717418	NA
AT1G03310	25.3435	-0.37497	0.79948	-0.469018	0.639057	0.994914	NA
AT1G03330	532.049	-0.168521	0.223441	-0.754206	0.450726	0.993907	NA
AT1G03340	18.5757	-0.646208	1.04872	-0.616186	0.537771	0.994914	NA
AT1G03350	392.693	-0.127717	0.249124	-0.512663	0.608187	0.994914	NA
AT1G03360	65.2867	0.0111857	0.492615	0.0227068	0.981884	0.998671	NA
AT1G03365	238.249	0.0600043	0.281969	0.212805	0.831479	0.996769	NA
AT1G03370	118.156	-0.608731	0.368498	-1.65192	0.0985501	0.789313	NA
AT1G03380	643.107	-0.357334	0.208836	-1.71107	0.0870678	0.768452	NA
AT1G03400	24.7181	-2.1563	0.958639	-2.24934	0.0244912	0.470313	NA
AT1G03410	44.1656	0.0335472	0.588065	0.0570468	0.954508	0.997267	NA
AT1G03430	161.496	-0.560099	0.361347	-1.55003	0.121135	0.822858	NA
AT1G03440	23.5	0.912429	0.75426	1.2097	0.226394	0.926749	NA
AT1G03445	1.25989	-1.63407	3.6452	-0.448282	0.65395	NA	NA
AT1G03457	104.892	-0.861442	0.441059	-1.95312	0.0508053	0.637327	NA
AT1G03470	35.8224	-0.0474995	0.629468	-0.0754599	0.939849	0.996769	NA
AT1G03475	241.855	0.108729	0.283353	0.383725	0.701182	0.994914	NA
AT1G03506	4.21113	0.660713	1.95654	0.337695	0.735593	NA	NA
AT1G03510	4.29337	-4.73887	2.40246	-1.97251	0.0485517	NA	NA
AT1G03520	79.5616	0.128303	0.442581	0.289898	0.771894	0.99584	NA
AT1G03530	293.755	0.186741	0.266848	0.699802	0.484051	0.994914	NA
AT1G03540	5.53675	-2.01535	1.7553	-1.14815	0.250905	0.94462	NA
AT1G03545	7.53332	0.847889	1.30531	0.649567	0.515972	0.994914	NA
AT1G03550	125.385	0.515539	0.367075	1.40445	0.160185	0.871069	NA
AT1G03560	43.9826	-0.0762304	0.595891	-0.127927	0.898207	0.996769	NA
AT1G03590	111.117	0.623163	0.410408	1.5184	0.128913	0.838455	NA
AT1G03600	10.2568	-0.674263	1.16188	-0.580321	0.561698	0.994914	NA
AT1G03610	221.474	-0.145124	0.299439	-0.484652	0.627923	0.994914	NA
AT1G03620	14.6574	0.673247	0.958199	0.702617	0.482294	0.994914	NA
AT1G03630	15.8376	-0.057553	0.91501	-0.0628987	0.949847	0.997267	NA
AT1G03650	13.2081	-1.91569	1.05165	-1.82161	0.0685149	0.717418	NA
AT1G03660	105.214	-1.21495	0.416651	-2.91599	0.00354563	0.157916	NA
AT1G03680	91.9486	-0.766426	0.431844	-1.77478	0.0759349	0.744367	NA
AT1G03687	30.8306	0.300117	0.725306	0.41378	0.679035	0.994914	NA
AT1G03700	273.978	0.261365	0.312818	0.835519	0.403425	0.991884	NA
AT1G03730	90.4792	-0.243861	0.445357	-0.547562	0.583993	0.994914	NA
AT1G03740	896.912	-0.363848	0.208406	-1.74586	0.0808346	0.756215	NA
AT1G03746	26.1615	0.1339	0.765086	0.175013	0.86107	0.996769	NA
AT1G03750	108.546	-0.366791	0.474021	-0.773787	0.439057	0.993327	NA
AT1G03760	65.5269	-0.769241	0.473961	-1.62301	0.104588	0.799644	NA
AT1G03770	27.0157	0.819448	0.746865	1.09718	0.272561	0.954545	NA
AT1G03780	56.134	-0.761051	0.547489	-1.39008	0.164506	0.873023	NA
AT1G03800	1.09295	1.44505	3.81498	0.378782	0.70485	NA	NA
AT1G03820	22.5588	1.50191	0.859851	1.74671	0.0806883	0.756215	NA
AT1G03830	134.069	0.453945	0.376281	1.2064	0.227663	0.927991	NA
AT1G03840	181.624	0.657615	0.307721	2.13705	0.0325943	0.541593	NA
AT1G03850	740.984	-0.119392	0.233696	-0.510886	0.609431	0.994914	NA
AT1G03860	425.02	0.0566828	0.239094	0.237073	0.8126	0.996769	NA
AT1G03870	1752.34	-0.155055	0.241916	-0.640946	0.521558	0.994914	NA
AT1G03900	895.346	-0.106216	0.224188	-0.473779	0.635657	0.994914	NA
AT1G03905	79.015	0.877374	0.464094	1.89051	0.0586898	0.675876	NA
AT1G03910	375.061	-0.123388	0.239686	-0.514788	0.606701	0.994914	NA
AT1G03920	43.2554	0.30733	0.584553	0.525752	0.59906	0.994914	NA
AT1G03930	18.5788	0.215045	0.927409	0.231877	0.816634	0.996769	NA
AT1G03935	4.94919	-0.358797	1.55086	-0.231353	0.817041	0.996769	NA
AT1G03950	46.8534	0.379778	0.575952	0.659391	0.509645	0.994914	NA
AT1G03960	38.2806	-1.16911	0.676825	-1.72734	0.0841058	0.761351	NA
AT1G03970	92.3511	-0.284035	0.410671	-0.691636	0.489166	0.994914	NA
AT1G04000	127.546	0.266813	0.35671	0.747982	0.454471	0.993907	NA
AT1G04010	47.4803	-0.322214	0.589576	-0.546518	0.58471	0.994914	NA
AT1G04020	53.2371	0.455172	0.523624	0.869272	0.384698	0.987409	NA
AT1G04030	47.2257	0.0802969	0.648091	0.123898	0.901396	0.996769	NA
AT1G04040	778.762	0.152048	0.216056	0.703742	0.481594	0.994914	NA
AT1G04050	34.8766	0.0607362	0.660152	0.0920034	0.926695	0.996769	NA
AT1G04053	24.0689	0.319487	0.828845	0.385461	0.699896	0.994914	NA
AT1G04070	135.971	-0.349453	0.358445	-0.974913	0.329604	0.970726	NA
AT1G04080	550.732	0.138431	0.259127	0.53422	0.593189	0.994914	NA
AT1G04090	1.4035	0.915414	3.52696	0.259548	0.795213	NA	NA
AT1G04100	47.9203	0.342834	0.662749	0.51729	0.604953	0.994914	NA
AT1G04103	2.16742	-0.142856	2.63408	-0.0542336	0.956749	NA	NA
AT1G04110	0.985345	-2.32184	3.64493	-0.637004	0.524123	NA	NA
AT1G04120	333.614	0.20744	0.259169	0.800404	0.423477	0.993173	NA
AT1G04130	30.0742	0.587713	0.706392	0.831994	0.405413	0.992322	NA
AT1G04140	356.248	0.16285	0.276858	0.588207	0.556393	0.994914	NA
AT1G04150	1.98527	-1.989	2.97708	-0.668107	0.504066	NA	NA
AT1G04160	59.936	0.827361	0.521033	1.58792	0.112304	0.814677	NA
AT1G04170	783.823	0.326794	0.20906	1.56316	0.118015	0.819373	NA
AT1G04180	21.782	0.758611	0.805285	0.94204	0.346172	0.980065	NA
AT1G04183	202.864	-0.334171	0.301897	-1.10691	0.268335	0.954124	NA
AT1G04187	1.66606	3.18171	2.97063	1.07106	0.284145	NA	NA
AT1G04190	206.768	0.471987	0.296151	1.59374	0.110994	0.814677	NA
AT1G04193	9.83509	-0.860695	1.18561	-0.725953	0.467868	0.993907	NA
AT1G04197	8.3864	-0.316724	1.4305	-0.221408	0.824775	0.996769	NA
AT1G04200	180.491	-0.128455	0.308281	-0.416682	0.676911	0.994914	NA
AT1G04210	95.8957	-0.366853	0.430763	-0.851636	0.394416	0.98992	NA
AT1G04217	8.17911	-0.701134	1.27884	-0.54826	0.583514	0.994914	NA
AT1G04220	590.405	0.643324	0.231007	2.78487	0.00535489	0.207543	NA
AT1G04223	22.1738	0.0977538	0.788154	0.124029	0.901292	0.996769	NA
AT1G04227	10.9959	0.930967	1.10045	0.845989	0.397559	0.990287	NA
AT1G04230	38.9959	-0.996855	0.609001	-1.63687	0.101658	0.797754	NA
AT1G04233	2.13928	-1.57093	3.4776	-0.451729	0.651464	NA	NA
AT1G04240	187.605	0.321278	0.335191	0.958492	0.337815	0.972588	NA
AT1G04247	24.4723	-1.02835	0.767728	-1.33947	0.180418	0.888778	NA
AT1G04250	1555.65	0.945503	0.207885	4.5482	5.41055e-06	0.000999639	Significant
AT1G04260	461.825	0.0589721	0.231634	0.254591	0.799039	0.996421	NA
AT1G04270	5431.95	0.0496095	0.166656	0.297676	0.765951	0.995801	NA
AT1G04280	384.627	0.442235	0.262612	1.68399	0.0921844	0.77995	NA
AT1G04290	74.7141	0.123136	0.48277	0.255062	0.798675	0.996421	NA
AT1G04295	10.765	-3.01854	1.30883	-2.30629	0.0210944	0.440338	NA
AT1G04300	308.445	0.179307	0.282813	0.634012	0.526073	0.994914	NA
AT1G04310	48.2802	0.362174	0.575375	0.629458	0.52905	0.994914	NA
AT1G04330	29.1923	1.9136	0.725792	2.63656	0.00837502	0.271049	NA
AT1G04340	184.165	0.533885	0.323794	1.64884	0.0991802	0.790368	NA
AT1G04350	31.0804	-0.364493	0.711529	-0.512267	0.608464	0.994914	NA
AT1G04353	12.8581	1.63868	1.22708	1.33543	0.181736	0.890732	NA
AT1G04360	92.0267	-0.361298	0.451415	-0.800369	0.423497	0.993173	NA
AT1G04363	3.42433	2.6525	2.0692	1.28189	0.19988	NA	NA
AT1G04390	71.9784	0.203275	0.526783	0.38588	0.699586	0.994914	NA
AT1G04400	375.967	-0.255814	0.240729	-1.06267	0.287934	0.95456	NA
AT1G04410	4449.41	0.106666	0.170539	0.625462	0.531668	0.994914	NA
AT1G04420	33.9384	-0.104477	0.640133	-0.163211	0.870352	0.996769	NA
AT1G04425	39.7122	0.0035663	0.624523	0.00571044	0.995444	0.999967	NA
AT1G04430	62.6098	-0.101469	0.481916	-0.210554	0.833236	0.996769	NA
AT1G04440	189.535	-0.621089	0.37378	-1.66164	0.0965847	0.785603	NA
AT1G04445	7.1329	-1.46492	1.5411	-0.950564	0.341826	0.976135	NA
AT1G04480	1282.18	0.121795	0.212781	0.572396	0.567054	0.994914	NA
AT1G04490	5.32447	-1.68167	1.70467	-0.986509	0.323883	0.96972	NA
AT1G04510	486.899	0.0895138	0.259065	0.345526	0.729699	0.994914	NA
AT1G04517	1.7461	0.696299	2.91628	0.238763	0.811289	NA	NA
AT1G04520	18.4616	0.819882	0.974487	0.841347	0.400154	0.990671	NA
AT1G04527	3.10263	-1.34185	2.0785	-0.645586	0.518547	NA	NA
AT1G04530	283.434	0.0759226	0.264037	0.287545	0.773695	0.99584	NA
AT1G04550	209.95	-0.383475	0.304583	-1.25902	0.208024	0.90975	NA
AT1G04555	28.5415	0.515078	0.707609	0.727913	0.466667	0.993907	NA
AT1G04563	1.33935	1.76763	3.98913	0.443112	0.657685	NA	NA
AT1G04590	99.7626	0.168734	0.402075	0.419658	0.674735	0.994914	NA
AT1G04600	1.41641	2.63562	3.49636	0.75382	0.450957	NA	NA
AT1G04610	185.62	-0.138433	0.335663	-0.412417	0.680034	0.994914	NA
AT1G04620	18.3963	-0.871439	0.96977	-0.898603	0.368864	0.985938	NA
AT1G04625	1.16775	0.917377	3.73687	0.245494	0.806074	NA	NA
AT1G04630	986.835	-0.0892747	0.193761	-0.460746	0.644981	0.994914	NA
AT1G04635	11.2041	0.571169	1.08311	0.527342	0.597956	0.994914	NA
AT1G04640	39.8759	-0.454565	0.599303	-0.758489	0.448158	0.993907	NA
AT1G04647	4.6025	-2.31049	1.85881	-1.24299	0.213871	0.915436	NA
AT1G04650	6.18092	0.928195	1.76682	0.525349	0.599341	0.994914	NA
AT1G04660	37.9746	-0.177874	0.696615	-0.255341	0.79846	0.996421	NA
AT1G04680	274.393	0.1007	0.266176	0.378321	0.705192	0.994914	NA
AT1G04690	535.384	0.0865177	0.216274	0.400037	0.689129	0.994914	NA
AT1G04700	41.1583	0.786656	0.60795	1.29395	0.195683	0.896996	NA
AT1G04710	48.9694	0.908033	0.554967	1.63619	0.1018	0.798206	NA
AT1G04730	19.972	-1.29436	0.987019	-1.31139	0.189727	0.893505	NA
AT1G04743	3.62945	3.40714	2.2893	1.48829	0.136674	NA	NA
AT1G04750	1457.25	0.0906412	0.183745	0.493299	0.621802	0.994914	NA
AT1G04760	14.4364	3.16947	1.1572	2.73893	0.00616401	0.228288	NA
AT1G04770	293.646	0.787566	0.294416	2.67501	0.0074727	0.256226	NA
AT1G04778	13.5045	0.395998	1.08139	0.366195	0.71422	0.994914	NA
AT1G04780	316.517	0.0198755	0.252887	0.0785941	0.937355	0.996769	NA
AT1G04790	81.4396	0.212932	0.469477	0.453551	0.650152	0.994914	NA
AT1G04800	3.56461	-0.354743	2.00265	-0.177137	0.859401	NA	NA
AT1G04810	397.916	-0.0780107	0.23724	-0.328826	0.742288	0.994914	NA
AT1G04820	5865.53	0.21204	0.160734	1.3192	0.187101	0.893505	NA
AT1G04830	55.031	0.561461	0.55196	1.01721	0.309052	0.964884	NA
AT1G04837	2.12937	-2.28392	2.73527	-0.834989	0.403724	NA	NA
AT1G04840	8.36292	1.7552	1.60582	1.09303	0.274382	0.954545	NA
AT1G04850	1065.56	0.182167	0.201092	0.905892	0.364993	0.985938	NA
AT1G04860	93.4155	0.0478562	0.436787	0.109564	0.912755	0.996769	NA
AT1G04870	110.102	0.180323	0.417132	0.432293	0.665529	0.994914	NA
AT1G04880	2.68077	-1.04715	2.63442	-0.39749	0.691006	NA	NA
AT1G04897	16.3077	-1.24561	1.08905	-1.14376	0.252724	0.945505	NA
AT1G04900	146.262	0.381588	0.350728	1.08799	0.2766	0.95456	NA
AT1G04907	26.7175	-0.466152	0.733952	-0.635126	0.525346	0.994914	NA
AT1G04910	82.7864	-0.409504	0.492623	-0.831272	0.40582	0.992322	NA
AT1G04930	16.9658	0.596689	0.954039	0.625435	0.531686	0.994914	NA
AT1G04933	5.34323	0.0388663	1.57754	0.0246373	0.980344	0.998671	NA
AT1G04940	47.3371	-0.487414	0.562015	-0.867262	0.385799	0.987409	NA
AT1G04945	80.2179	0.402895	0.46131	0.873371	0.382461	0.987409	NA
AT1G04950	132.512	0.0277909	0.356335	0.077991	0.937835	0.996769	NA
AT1G04960	301.131	-0.0511719	0.257188	-0.198967	0.842289	0.996769	NA
AT1G04970	198.012	-0.143195	0.296965	-0.482196	0.629667	0.994914	NA
AT1G04980	216.385	0.193994	0.33116	0.585802	0.558009	0.994914	NA
AT1G04985	160.526	-0.151594	0.337924	-0.448603	0.653718	0.994914	NA
AT1G04990	53.9484	-0.275584	0.515553	-0.534541	0.592967	0.994914	NA
AT1G05000	112.157	0.588612	0.376628	1.56285	0.118088	0.819373	NA
AT1G05010	48.0265	-0.333583	0.665274	-0.501422	0.616074	0.994914	NA
AT1G05020	9.634	-1.06759	1.30671	-0.817005	0.413926	0.992322	NA
AT1G05023	3.36794	-0.229177	2.26996	-0.100961	0.919581	NA	NA
AT1G05030	33.9014	-0.614398	0.676214	-0.908585	0.363569	0.985938	NA
AT1G05047	1.24791	-1.45997	3.98194	-0.366649	0.713881	NA	NA
AT1G05055	38.3671	1.04424	0.612223	1.70564	0.0880744	0.769112	NA
AT1G05057	64.1734	-0.698241	0.511209	-1.36586	0.171982	0.878607	NA
AT1G05060	50.4584	-0.217514	0.594252	-0.366029	0.714343	0.994914	NA
AT1G05065	5.14287	0.401406	1.70952	0.234806	0.814359	0.996769	NA
AT1G05070	90.5217	-0.244254	0.444266	-0.549793	0.582461	0.994914	NA
AT1G05100	26.6014	-0.311784	0.851893	-0.365989	0.714373	0.994914	NA
AT1G05120	500.111	0.178662	0.219854	0.812637	0.416426	0.992322	NA
AT1G05140	83.0675	-0.476085	0.430852	-1.10499	0.269166	0.954545	NA
AT1G05150	191.907	-0.228404	0.306603	-0.74495	0.456302	0.993907	NA
AT1G05153	7.11862	-2.07954	1.60302	-1.29727	0.194539	0.896679	NA
AT1G05160	79.1676	0.124166	0.459009	0.270509	0.786769	0.996096	NA
AT1G05163	10.8707	1.4066	1.2745	1.10365	0.269747	0.954545	NA
AT1G05170	114.222	0.25849	0.413767	0.624722	0.532153	0.994914	NA
AT1G05180	150.133	0.0974201	0.346481	0.28117	0.77858	0.99584	NA
AT1G05190	86.5526	-0.639509	0.459054	-1.3931	0.163589	0.871658	NA
AT1G05200	53.7581	-0.581252	0.531022	-1.09459	0.273696	0.954545	NA
AT1G05205	371.681	0.310896	0.282952	1.09876	0.271873	0.954545	NA
AT1G05210	249.509	0.658038	0.346849	1.89719	0.0578027	0.671512	NA
AT1G05220	31.5959	-0.31009	0.6543	-0.473926	0.635553	0.994914	NA
AT1G05230	2.93882	0.874183	2.01705	0.433396	0.664727	NA	NA
AT1G05260	2510.4	-0.171764	0.178731	-0.96102	0.336542	0.972575	NA
AT1G05270	124.196	0.126292	0.360124	0.350691	0.725821	0.994914	NA
AT1G05273	107.304	-0.535412	0.40666	-1.31661	0.18797	0.893505	NA
AT1G05280	3.24664	-1.97512	1.93904	-1.01861	0.30839	NA	NA
AT1G05300	142.873	-0.408612	0.351423	-1.16274	0.244937	0.939745	NA
AT1G05310	2.18026	-1.93613	2.91937	-0.663202	0.507201	NA	NA
AT1G05320	238.922	0.00546016	0.289033	0.0188911	0.984928	0.999031	NA
AT1G05340	1106.59	-0.409427	0.20238	-2.02306	0.043067	0.608431	NA
AT1G05350	156.536	-0.148936	0.349469	-0.426178	0.669978	0.994914	NA
AT1G05360	16.599	0.965281	0.915316	1.05459	0.291614	0.957125	NA
AT1G05370	2.45177	3.61535	2.80142	1.29054	0.196863	NA	NA
AT1G05380	407.874	0.264748	0.24946	1.06128	0.288561	0.95456	NA
AT1G05385	50.6193	-0.963873	0.607303	-1.58714	0.112482	0.814677	NA
AT1G05400	5.75641	0.0559825	1.64508	0.0340303	0.972853	0.997967	NA
AT1G05410	82.3455	-0.41756	0.42757	-0.97659	0.328772	0.970726	NA
AT1G05420	6.27354	-1.23663	1.56904	-0.788141	0.430614	0.993173	NA
AT1G05430	83.1884	-0.0701625	0.435764	-0.16101	0.872085	0.996769	NA
AT1G05440	18.1625	-0.544461	0.890046	-0.611722	0.540721	0.994914	NA
AT1G05450	13.0919	3.37809	1.41401	2.38901	0.0168939	0.388745	NA
AT1G05460	119.291	0.340998	0.371642	0.917544	0.358858	0.985938	NA
AT1G05470	134.103	-0.170197	0.36516	-0.466088	0.641153	0.994914	NA
AT1G05490	16.3601	-0.0700542	0.92006	-0.0761409	0.939307	0.996769	NA
AT1G05500	287.204	0.0523503	0.267035	0.196043	0.844577	0.996769	NA
AT1G05520	270.244	0.202059	0.297637	0.678877	0.497216	0.994914	NA
AT1G05523	1.43292	2.18939	3.46228	0.632356	0.527155	NA	NA
AT1G05530	36.9493	0.433039	0.688735	0.628745	0.529516	0.994914	NA
AT1G05557	13.2989	1.39704	1.06408	1.31291	0.189214	0.893505	NA
AT1G05560	84.5584	0.121507	0.498422	0.243783	0.807399	0.996769	NA
AT1G05570	985.583	-0.549004	0.192188	-2.8566	0.00428199	0.177144	NA
AT1G05575	80.4744	-1.07101	0.454913	-2.35432	0.0185567	0.407777	NA
AT1G05577	10.656	0.987845	1.10729	0.892131	0.372322	0.98703	NA
AT1G05590	56.2611	-0.139336	0.547486	-0.254501	0.799108	0.996421	NA
AT1G05600	51.2747	-0.93661	0.536794	-1.74482	0.0810157	0.756215	NA
AT1G05610	10.7397	-0.995967	1.34788	-0.738911	0.459961	0.993907	NA
AT1G05620	172.264	-0.161366	0.414782	-0.389038	0.697248	0.994914	NA
AT1G05630	31.4814	1.33971	0.693611	1.9315	0.0534208	0.653761	NA
AT1G05640	13.3438	1.07146	1.23943	0.864478	0.387325	0.987533	NA
AT1G05650	4.5141	-2.27786	2.12735	-1.07075	0.284282	0.95456	NA
AT1G05660	95.7885	-0.952351	0.53728	-1.77254	0.076305	0.744367	NA
AT1G05670	25.4237	-0.544038	0.823671	-0.660504	0.50893	0.994914	NA
AT1G05675	0.961109	-2.81035	3.98994	-0.704359	0.481209	NA	NA
AT1G05680	167.534	-0.248398	0.348844	-0.712061	0.476427	0.994914	NA
AT1G05690	6.5886	-1.16518	1.63059	-0.714576	0.474871	0.994914	NA
AT1G05700	9.94176	-0.30939	1.38753	-0.222978	0.823553	0.996769	NA
AT1G05710	132.646	0.51946	0.356362	1.45767	0.144931	0.857112	NA
AT1G05720	253.196	-0.0970489	0.303909	-0.319336	0.749472	0.994914	NA
AT1G05730	9.5143	-0.495651	1.4028	-0.35333	0.723841	0.994914	NA
AT1G05747	5.59196	-5.90593	2.02481	-2.91678	0.00353666	0.157916	NA
AT1G05750	13.0743	-1.96447	1.07571	-1.82621	0.067819	0.71422	NA
AT1G05760	46.1525	-0.087116	0.561998	-0.155011	0.876812	0.996769	NA
AT1G05770	15.1133	-0.0990704	1.07079	-0.0925208	0.926284	0.996769	NA
AT1G05780	41.1105	0.146291	0.650971	0.224727	0.822192	0.996769	NA
AT1G05785	86.4419	-0.295404	0.447636	-0.65992	0.509305	0.994914	NA
AT1G05790	98.786	0.110397	0.422046	0.261575	0.793649	0.996205	NA
AT1G05805	130.84	-0.134701	0.366149	-0.367885	0.712959	0.994914	NA
AT1G05810	26.8566	-0.472945	0.822072	-0.575309	0.565083	0.994914	NA
AT1G05813	4.48381	1.66843	2.05475	0.811984	0.416801	0.992322	NA
AT1G05820	10.5322	1.39567	1.22656	1.13788	0.255172	0.947444	NA
AT1G05830	128.702	0.416293	0.354962	1.17278	0.240883	0.936755	NA
AT1G05835	43.4708	0.494779	0.568594	0.87018	0.384202	0.987409	NA
AT1G05837	1.25578	-0.289479	3.9246	-0.0737602	0.941201	NA	NA
AT1G05840	180.766	-0.507467	0.319871	-1.58648	0.112632	0.814677	NA
AT1G05850	3400.5	0.0806099	0.178639	0.451244	0.651814	0.994914	NA
AT1G05853	7.33941	-0.583276	1.60421	-0.363591	0.716164	0.994914	NA
AT1G05860	52.0604	-0.00484634	0.525604	-0.00922053	0.992643	0.999708	NA
AT1G05870	197.205	0.408868	0.304169	1.34421	0.178879	0.887593	NA
AT1G05890	386.298	-0.215175	0.236208	-0.910955	0.362319	0.985938	NA
AT1G05894	1.39001	-3.50146	3.46768	-1.00974	0.312619	NA	NA
AT1G05900	31.2867	-0.0676648	0.674987	-0.100246	0.920149	0.996769	NA
AT1G05907	28.7797	1.03724	0.710319	1.46024	0.144224	0.856031	NA
AT1G05910	87.3923	0.725915	0.421056	1.72403	0.0847016	0.761638	NA
AT1G05913	1.65064	0.259591	3.48582	0.0744708	0.940636	NA	NA
AT1G05940	375.053	-0.136174	0.266895	-0.510215	0.609901	0.994914	NA
AT1G05950	13.5008	-0.856697	1.05663	-0.810782	0.417491	0.992322	NA
AT1G05960	968.856	-0.0631398	0.217996	-0.289637	0.772094	0.99584	NA
AT1G05970	82.3935	-0.0270123	0.425889	-0.0634256	0.949428	0.997267	NA
AT1G05990	22.0054	1.41044	0.829394	1.70056	0.0890251	0.770083	NA
AT1G05993	10.387	0.00307657	1.15782	0.00265721	0.99788	0.999967	NA
AT1G05997	1.86517	0.19431	2.81972	0.0689114	0.94506	NA	NA
AT1G06000	163.046	0.827243	0.34193	2.41933	0.0155491	0.374304	NA
AT1G06002	75.8843	0.0579275	0.460576	0.125772	0.899913	0.996769	NA
AT1G06010	163.647	0.0193091	0.362779	0.0532255	0.957552	0.997267	NA
AT1G06020	1.07148	1.74001	3.99727	0.435301	0.663344	NA	NA
AT1G06030	2.19949	0.769902	2.87841	0.267474	0.789104	NA	NA
AT1G06033	35.0446	-0.24074	0.678502	-0.354812	0.722731	0.994914	NA
AT1G06040	948.217	0.92738	0.226431	4.09564	4.21011e-05	0.00545024	Significant
AT1G06050	16.4105	-0.496569	0.903437	-0.549644	0.582564	0.994914	NA
AT1G06060	1134.83	-0.0968066	0.182765	-0.529677	0.596336	0.994914	NA
AT1G06070	205.872	0.00060507	0.377294	0.00160371	0.99872	0.999967	NA
AT1G06080	39.4694	1.27427	0.618827	2.05917	0.0394776	0.584152	NA
AT1G06087	10.4359	1.98215	1.51748	1.3062	0.191483	0.893505	NA
AT1G06090	25.2066	1.4245	0.755964	1.88435	0.0595176	0.678501	NA
AT1G06110	251.688	-0.0106213	0.305237	-0.0347969	0.972242	0.997944	NA
AT1G06113	26.9882	0.18505	0.905049	0.204464	0.837991	0.996769	NA
AT1G06117	5.02635	2.18821	1.72661	1.26734	0.205033	0.906799	NA
AT1G06120	73.5549	-0.146835	0.448766	-0.327197	0.743519	0.994914	NA
AT1G06130	81.7879	-0.149981	0.447538	-0.335125	0.737531	0.994914	NA
AT1G06140	3.84823	0.0292258	1.99072	0.014681	0.988287	NA	NA
AT1G06143	14.3732	0.692361	1.0339	0.669662	0.503073	0.994914	NA
AT1G06148	4.38112	0.799939	2.19349	0.364687	0.715345	0.994914	NA
AT1G06150	111.181	-0.604515	0.472059	-1.28059	0.200337	0.901335	NA
AT1G06160	7.3959	-4.0147	1.6622	-2.41529	0.0157228	0.375886	NA
AT1G06170	2.51812	1.14536	2.72439	0.420409	0.674187	NA	NA
AT1G06177	1.34331	0.118434	3.8892	0.0304519	0.975707	NA	NA
AT1G06180	107.646	-0.279971	0.400476	-0.699096	0.484492	0.994914	NA
AT1G06190	282.159	0.174619	0.284007	0.614841	0.53866	0.994914	NA
AT1G06200	591.895	-0.186043	0.213634	-0.870852	0.383835	0.987409	NA
AT1G06210	238.101	0.0415297	0.286426	0.144993	0.884717	0.996769	NA
AT1G06220	242.532	0.299747	0.286555	1.04604	0.295543	0.960914	NA
AT1G06230	1170.13	-0.0940674	0.212393	-0.442893	0.657843	0.994914	NA
AT1G06233	18.0397	0.0451866	0.947249	0.047703	0.961953	0.997309	NA
AT1G06237	17.8672	1.03357	0.915584	1.12886	0.258955	0.950378	NA
AT1G06240	22.9466	-0.536399	1.00896	-0.531635	0.594979	0.994914	NA
AT1G06257	1.02651	0.643682	3.93662	0.163512	0.870116	NA	NA
AT1G06265	6.43698	-0.0690006	1.57725	-0.0437475	0.965106	0.997534	NA
AT1G06267	2.01947	1.65009	2.75849	0.598187	0.549715	NA	NA
AT1G06270	15.3172	1.20287	0.957663	1.25605	0.209098	0.910825	NA
AT1G06290	161.611	-0.294649	0.340355	-0.86571	0.386649	0.987409	NA
AT1G06310	8.94878	0.880175	1.30934	0.67223	0.501438	0.994914	NA
AT1G06320	6.34743	-1.40958	1.46838	-0.959958	0.337077	0.972575	NA
AT1G06330	24.2579	1.17802	0.765399	1.53909	0.123783	0.828817	NA
AT1G06357	0.966324	-0.126958	3.92161	-0.0323739	0.974174	NA	NA
AT1G06380	66.6273	0.448417	0.465446	0.963413	0.33534	0.971185	NA
AT1G06390	100.115	0.338984	0.430859	0.786762	0.431421	0.993173	NA
AT1G06400	983.092	-0.24435	0.192231	-1.27113	0.203684	0.903943	NA
AT1G06410	1033.46	-0.013571	0.191967	-0.0706946	0.943641	0.996769	NA
AT1G06420	37.0879	-0.176098	0.635637	-0.277042	0.781748	0.99584	NA
AT1G06423	6.26842	-0.727007	1.58276	-0.459328	0.645998	0.994914	NA
AT1G06430	120.628	0.247535	0.391408	0.632422	0.527111	0.994914	NA
AT1G06440	12.6684	-1.12725	1.20485	-0.935593	0.349483	0.981077	NA
AT1G06450	3.64565	0.668866	2.3716	0.282031	0.77792	NA	NA
AT1G06457	2.27372	0.32218	2.56671	0.125522	0.90011	NA	NA
AT1G06460	16.5514	-2.52931	0.979804	-2.58145	0.00983872	0.294852	NA
AT1G06463	162.015	0.283297	0.329595	0.859532	0.390047	0.988473	NA
AT1G06470	68.4413	-0.19961	0.546958	-0.364947	0.715151	0.994914	NA
AT1G06473	1.07148	1.74001	3.99727	0.435301	0.663344	NA	NA
AT1G06475	35.9667	-0.180563	0.70871	-0.254778	0.798895	0.996421	NA
AT1G06490	45.6086	0.113745	0.601685	0.189044	0.850058	0.996769	NA
AT1G06500	69.1055	-0.260309	0.5192	-0.501366	0.616114	0.994914	NA
AT1G06510	22.2709	-0.635062	0.8053	-0.788602	0.430345	0.993173	NA
AT1G06515	316.29	-0.0398351	0.26902	-0.148075	0.882284	0.996769	NA
AT1G06520	4.99346	0.238688	1.97111	0.121093	0.903617	0.996769	NA
AT1G06530	770.025	-0.198305	0.204496	-0.969722	0.332185	0.970726	NA
AT1G06537	15.8494	0.520827	0.98241	0.530153	0.596006	0.994914	NA
AT1G06540	2.22294	-1.01375	3.08976	-0.3281	0.742836	NA	NA
AT1G06547	1.41008	0.712438	3.44472	0.20682	0.83615	NA	NA
AT1G06550	281.33	0.564897	0.267919	2.10846	0.0349912	0.556335	NA
AT1G06553	82.2071	0.202165	0.492812	0.410227	0.68164	0.994914	NA
AT1G06560	79.2736	0.252865	0.43245	0.584725	0.558732	0.994914	NA
AT1G06570	106.451	-0.187951	0.40608	-0.462842	0.643478	0.994914	NA
AT1G06573	1.78365	-0.352941	3.37406	-0.104604	0.91669	NA	NA
AT1G06580	42.7856	-0.508717	0.574489	-0.885513	0.37588	0.98703	NA
AT1G06587	20.2181	0.474468	0.817227	0.580583	0.561521	0.994914	NA
AT1G06590	63.2919	-0.180485	0.522869	-0.345183	0.729957	0.994914	NA
AT1G06620	26.7711	0.695367	0.756439	0.919263	0.357958	0.985938	NA
AT1G06630	155.938	-0.382901	0.33	-1.16031	0.245925	0.941092	NA
AT1G06640	1708.12	0.302614	0.19605	1.54355	0.122696	0.8277	NA
AT1G06645	2.2297	-2.31943	2.94418	-0.787803	0.430812	NA	NA
AT1G06650	71.3176	-0.14689	0.515703	-0.284835	0.775771	0.99584	NA
AT1G06660	19.785	0.522496	0.815236	0.640913	0.521579	0.994914	NA
AT1G06667	57.9198	0.633838	0.528047	1.20034	0.230006	0.928585	NA
AT1G06670	875.36	0.245822	0.21195	1.15981	0.246125	0.941092	NA
AT1G06673	2.82366	1.70786	2.2713	0.751931	0.452093	NA	NA
AT1G06680	193.602	-0.471742	0.300147	-1.5717	0.116019	0.817246	NA
AT1G06690	61.5512	0.62217	0.490603	1.26817	0.204736	0.906498	NA
AT1G06700	419.476	0.0530558	0.245614	0.216013	0.828977	0.996769	NA
AT1G06710	11.374	1.40519	1.27623	1.10105	0.270875	0.954545	NA
AT1G06720	232.446	0.376832	0.311317	1.21044	0.226109	0.926749	NA
AT1G06730	73.1557	0.475195	0.479762	0.99048	0.32194	0.96972	NA
AT1G06740	21.6999	0.645242	0.817149	0.789626	0.429746	0.993173	NA
AT1G06750	2.02304	0.96898	2.9683	0.326443	0.744089	NA	NA
AT1G06760	2655.05	-0.188464	0.164603	-1.14496	0.252225	0.945374	NA
AT1G06770	35.2808	-0.453509	0.637522	-0.711362	0.47686	0.994914	NA
AT1G06773	3.91319	-0.958043	1.91905	-0.499227	0.617619	NA	NA
AT1G06780	421.672	0.198193	0.239881	0.826214	0.408683	0.992322	NA
AT1G06790	56.8136	-0.00616308	0.500137	-0.0123228	0.990168	0.999166	NA
AT1G06800	44.2598	-0.570478	0.692651	-0.823616	0.410158	0.992322	NA
AT1G06820	22.2581	-0.354474	0.840795	-0.421593	0.673322	0.994914	NA
AT1G06830	7.52374	-0.700641	1.49855	-0.467545	0.64011	0.994914	NA
AT1G06840	161.998	-0.132076	0.334019	-0.395416	0.692536	0.994914	NA
AT1G06850	207.456	0.470932	0.321166	1.46632	0.142561	0.854835	NA
AT1G06870	142.87	-0.17505	0.362052	-0.483494	0.628745	0.994914	NA
AT1G06890	114.365	0.133591	0.416636	0.320641	0.748482	0.994914	NA
AT1G06900	92.8979	-0.41825	0.423637	-0.987286	0.323503	0.96972	NA
AT1G06910	56.9894	0.52264	0.507651	1.02953	0.303232	0.962072	NA
AT1G06923	14.3314	1.57277	1.01437	1.55049	0.121023	0.822858	NA
AT1G06930	6.65135	-0.831829	1.39907	-0.594559	0.552139	0.994914	NA
AT1G06950	307.248	-0.0522633	0.256254	-0.203951	0.838392	0.996769	NA
AT1G06957	2.6828	-4.16082	2.87131	-1.4491	0.147309	NA	NA
AT1G06960	95.3082	0.440402	0.405075	1.08721	0.276945	0.95456	NA
AT1G06980	4.2245	1.03354	1.91069	0.540928	0.588557	NA	NA
AT1G06983	79.5554	-1.71717	0.45188	-3.80006	0.000144662	0.0139036	Significant
AT1G06993	4.212	-2.20371	1.90703	-1.15557	0.247857	NA	NA
AT1G07000	54.8328	0.0750936	0.552907	0.135816	0.891967	0.996769	NA
AT1G07010	10.4526	2.56591	1.56625	1.63825	0.101369	0.7968	NA
AT1G07017	3.7182	-4.9084	2.36403	-2.07629	0.0378676	NA	NA
AT1G07020	181.687	-0.319218	0.34506	-0.925109	0.354909	0.985393	NA
AT1G07023	0.937545	1.72153	4.00283	0.43008	0.667138	NA	NA
AT1G07030	121.804	-0.000725973	0.37294	-0.00194662	0.998447	0.999967	NA
AT1G07040	119.559	-0.531262	0.377079	-1.40889	0.158868	0.870892	NA
AT1G07050	1.69124	-1.94974	2.71867	-0.71717	0.473269	NA	NA
AT1G07070	440.522	0.425493	0.235746	1.80488	0.0710934	0.722883	NA
AT1G07080	643.807	0.0799477	0.205421	0.389189	0.697137	0.994914	NA
AT1G07090	44.2861	-0.0581976	0.565594	-0.102896	0.918045	0.996769	NA
AT1G07110	158.426	-0.320937	0.34863	-0.920565	0.357277	0.985398	NA
AT1G07120	1.99782	1.77933	2.76606	0.643273	0.520047	NA	NA
AT1G07128	76.1964	-0.462213	0.470927	-0.981497	0.326348	0.970726	NA
AT1G07130	53.3603	0.110533	0.520601	0.212317	0.831859	0.996769	NA
AT1G07135	113.647	-2.42298	0.503024	-4.81683	1.45856e-06	0.000342672	Significant
AT1G07140	4549.72	0.0661742	0.159106	0.415912	0.677475	0.994914	NA
AT1G07150	34.6434	0.509878	0.629378	0.81013	0.417865	0.992322	NA
AT1G07160	7.1092	2.02578	1.73485	1.1677	0.242928	0.93871	NA
AT1G07170	178.895	0.169232	0.325794	0.519444	0.603451	0.994914	NA
AT1G07175	9.55427	0.314914	1.14752	0.27443	0.783754	0.995919	NA
AT1G07180	3.43101	-1.88881	2.13068	-0.886484	0.375357	NA	NA
AT1G07200	154.407	0.327752	0.348357	0.94085	0.346782	0.980065	NA
AT1G07210	338.66	-0.0607173	0.249089	-0.243757	0.807419	0.996769	NA
AT1G07220	38.4879	0.343592	0.661223	0.519632	0.60332	0.994914	NA
AT1G07230	97.8036	-0.468529	0.398417	-1.17598	0.239604	0.935061	NA
AT1G07240	217.608	-0.681333	0.341165	-1.99708	0.0458166	0.616631	NA
AT1G07250	514.947	0.161633	0.220596	0.732711	0.463735	0.993907	NA
AT1G07260	183.666	-0.0799511	0.314788	-0.253984	0.799508	0.996458	NA
AT1G07270	3.41235	-5.14092	2.40604	-2.13667	0.0326249	NA	NA
AT1G07280	7.3038	0.415042	1.32309	0.313691	0.753755	0.994914	NA
AT1G07290	14.0757	0.932637	1.05574	0.883399	0.377021	0.98703	NA
AT1G07300	101.064	-0.899911	0.415517	-2.16576	0.0303293	0.521097	NA
AT1G07310	1414.34	-0.21544	0.197851	-1.0889	0.276198	0.95456	NA
AT1G07320	227.118	-0.211776	0.29453	-0.719031	0.472122	0.994558	NA
AT1G07350	345.463	0.071334	0.308776	0.231022	0.817298	0.996769	NA
AT1G07360	275.739	0.365021	0.270129	1.35128	0.176605	0.882383	NA
AT1G07370	131.453	0.0882455	0.388529	0.227127	0.820325	0.996769	NA
AT1G07380	65.7651	-0.00474445	0.485848	-0.00976528	0.992209	0.999598	NA
AT1G07390	1.84094	-1.56952	3.1558	-0.497344	0.618947	NA	NA
AT1G07393	4.01472	-0.0692081	2.34678	-0.0294906	0.976473	NA	NA
AT1G07400	5.95152	-3.04451	1.67736	-1.81505	0.0695156	0.717418	NA
AT1G07407	12.4631	-1.64778	1.0379	-1.58761	0.112374	0.814677	NA
AT1G07410	22.9639	1.15072	0.869869	1.32286	0.185881	0.893505	NA
AT1G07420	703.026	0.00503464	0.214957	0.0234216	0.981314	0.998671	NA
AT1G07430	1.5167	0.174697	3.61339	0.0483471	0.96144	NA	NA
AT1G07450	0.937545	1.72153	4.00283	0.43008	0.667138	NA	NA
AT1G07457	8.17463	2.28682	1.41163	1.61998	0.105237	0.800496	NA
AT1G07470	144.416	0.0302385	0.338456	0.0893425	0.92881	0.996769	NA
AT1G07480	192.892	0.0677398	0.302448	0.223972	0.822779	0.996769	NA
AT1G07485	1.44941	-2.88654	3.73605	-0.77262	0.439747	NA	NA
AT1G07490	5.33855	-2.68577	1.7438	-1.54018	0.123516	0.828817	NA
AT1G07500	7.54258	0.590636	1.44895	0.407631	0.683544	0.994914	NA
AT1G07510	246.593	0.251766	0.275771	0.912951	0.361268	0.985938	NA
AT1G07513	3.00442	-1.58716	2.36387	-0.671426	0.501949	NA	NA
AT1G07520	87.1372	0.630576	0.44827	1.40669	0.15952	0.871068	NA
AT1G07530	421.419	-0.428025	0.234375	-1.82624	0.0678137	0.71422	NA
AT1G07550	17.063	0.567972	0.90089	0.630456	0.528396	0.994914	NA
AT1G07560	55.0546	0.00679057	0.534399	0.0127069	0.989862	0.999166	NA
AT1G07570	113.841	0.621121	0.372073	1.66935	0.0950472	0.783947	NA
AT1G07590	184249	-0.207575	0.153694	-1.35057	0.176834	0.883009	NA
AT1G07593	7.75545	-1.56443	1.43607	-1.08938	0.275985	0.95456	NA
AT1G07610	16868.5	-0.249887	0.164512	-1.51896	0.128771	0.838357	NA
AT1G07615	131.85	0.113259	0.349902	0.323688	0.746174	0.994914	NA
AT1G07620	11.6679	-0.985208	1.16282	-0.847256	0.396852	0.98992	NA
AT1G07630	134.527	-0.181526	0.350919	-0.517288	0.604955	0.994914	NA
AT1G07640	84.1698	-0.245547	0.437508	-0.56124	0.574634	0.994914	NA
AT1G07650	84.8686	0.245247	0.467736	0.524327	0.600051	0.994914	NA
AT1G07660	641.788	-0.0811529	0.212588	-0.381738	0.702655	0.994914	NA
AT1G07670	418.558	0.168007	0.268713	0.625229	0.531821	0.994914	NA
AT1G07690	1.47328	1.77824	3.98606	0.446115	0.655514	NA	NA
AT1G07693	1.14987	0.0269812	3.97212	0.00679264	0.99458	NA	NA
AT1G07700	49.8698	-0.362251	0.556262	-0.651224	0.514902	0.994914	NA
AT1G07705	64.0095	0.296097	0.531359	0.557244	0.577361	0.994914	NA
AT1G07710	5.51204	-0.529332	1.74868	-0.302703	0.762116	0.995655	NA
AT1G07720	3.11409	-1.03646	2.43285	-0.426026	0.670089	NA	NA
AT1G07725	2.01804	-3.32392	2.99251	-1.11075	0.266678	NA	NA
AT1G07728	125.985	-0.200471	0.407511	-0.49194	0.622762	0.994914	NA
AT1G07740	138.081	0.134229	0.355681	0.377385	0.705888	0.994914	NA
AT1G07743	10.1728	3.34564	1.52874	2.1885	0.0286331	0.504526	NA
AT1G07745	8.34726	-0.360948	1.30347	-0.276913	0.781847	0.99584	NA
AT1G07750	343.719	0.280099	0.258034	1.08551	0.277695	0.95456	NA
AT1G07770	3904.96	-0.0144695	0.18511	-0.0781672	0.937695	0.996769	NA
AT1G07780	29.1916	-1.0278	0.751671	-1.36736	0.171513	0.877864	NA
AT1G07790	351.355	0.478075	0.266143	1.7963	0.0724462	0.728472	NA
AT1G07793	1.42619	-1.47059	3.97834	-0.369651	0.711643	NA	NA
AT1G07795	99.1493	0.354993	0.400824	0.885657	0.375802	0.98703	NA
AT1G07810	352.964	0.103486	0.266361	0.388517	0.697633	0.994914	NA
AT1G07820	2172.55	0.211098	0.168132	1.25555	0.209279	0.91126	NA
AT1G07830	448.996	0.132808	0.267361	0.496738	0.619374	0.994914	NA
AT1G07840	140.742	0.406095	0.380289	1.06786	0.285584	0.95456	NA
AT1G07870	84.9667	-0.680929	0.484552	-1.40527	0.15994	0.871069	NA
AT1G07880	10.5363	3.184	1.39439	2.28344	0.0224047	0.449683	NA
AT1G07890	17588.9	0.270533	0.154229	1.7541	0.0794139	0.751864	NA
AT1G07897	31.3106	-0.150827	0.67369	-0.223882	0.822849	0.996769	NA
AT1G07902	45.2696	0.177994	0.650672	0.273555	0.784427	0.996084	NA
AT1G07910	77.206	-0.117269	0.475896	-0.246417	0.805359	0.996769	NA
AT1G07920	9652.5	0.154213	0.166079	0.928547	0.353124	0.98297	NA
AT1G07930	3839.06	0.410708	0.168381	2.43916	0.0147213	0.364299	NA
AT1G07940	9967.79	0.149042	0.160531	0.928428	0.353186	0.98297	NA
AT1G07950	161.005	0.437051	0.336057	1.30053	0.193421	0.895571	NA
AT1G07960	701.205	0.0505076	0.233412	0.216388	0.828685	0.996769	NA
AT1G07970	87.5095	0.445866	0.442202	1.00829	0.313317	0.965497	NA
AT1G07980	55.2911	0.103788	0.529998	0.195828	0.844745	0.996769	NA
AT1G07985	69.7531	-0.349937	0.531201	-0.658767	0.510046	0.994914	NA
AT1G07990	447.898	-0.0442128	0.230949	-0.19144	0.848181	0.996769	NA
AT1G08000	50.2207	1.48234	0.568226	2.60872	0.00908818	0.283987	NA
AT1G08005	1.96862	3.7129	3.25244	1.14158	0.253631	NA	NA
AT1G08010	153.245	0.362151	0.333462	1.08603	0.277465	0.95456	NA
AT1G08030	64.0536	0.208603	0.477126	0.437207	0.661961	0.994914	NA
AT1G08035	1.95228	1.78072	2.85945	0.622751	0.533448	NA	NA
AT1G08037	3.30592	-0.256022	2.31391	-0.110645	0.911898	NA	NA
AT1G08040	139.812	-0.0201649	0.354141	-0.0569402	0.954593	0.997267	NA
AT1G08043	1.34138	-1.4688	3.4944	-0.42033	0.674244	NA	NA
AT1G08050	128.264	-0.585967	0.374092	-1.56637	0.117262	0.819373	NA
AT1G08060	100.878	-0.380448	0.403209	-0.943552	0.345399	0.980065	NA
AT1G08070	9.22573	1.24876	1.40377	0.889574	0.373695	0.98703	NA
AT1G08080	5.89658	-0.134884	1.43995	-0.0936726	0.925369	0.996769	NA
AT1G08090	5.34652	0.864881	2.33979	0.369641	0.71165	0.994914	NA
AT1G08103	3.90865	0.959713	2.16429	0.44343	0.657455	NA	NA
AT1G08110	561.115	-0.220626	0.249747	-0.883398	0.377021	0.98703	NA
AT1G08113	8.12463	1.39245	1.43196	0.972411	0.330846	0.970726	NA
AT1G08115	68.5014	-1.02067	0.633377	-1.61147	0.107078	0.803521	NA
AT1G08117	2.25218	-2.39101	2.9691	-0.805298	0.420648	NA	NA
AT1G08125	145.139	0.16253	0.348349	0.466571	0.640807	0.994914	NA
AT1G08130	207.594	0.00671785	0.294336	0.0228238	0.981791	0.998671	NA
AT1G08160	94.8474	-0.0557693	0.399772	-0.139503	0.889053	0.996769	NA
AT1G08173	19.0967	-0.992955	0.874939	-1.13489	0.256424	0.948405	NA
AT1G08180	19.3896	-0.58679	0.837744	-0.70044	0.483652	0.994914	NA
AT1G08190	1047.84	0.251765	0.230112	1.0941	0.273912	0.954545	NA
AT1G08200	1737.64	0.352639	0.187904	1.8767	0.0605596	0.685573	NA
AT1G08210	91.2956	-0.286376	0.431333	-0.663932	0.506734	0.994914	NA
AT1G08213	26.1994	0.12572	0.737687	0.170425	0.864676	0.996769	NA
AT1G08217	4.19278	-1.81389	2.21737	-0.818035	0.413337	NA	NA
AT1G08220	48.0898	1.09366	0.606751	1.80249	0.0714681	0.722883	NA
AT1G08230	73.529	-0.244794	0.46059	-0.531479	0.595087	0.994914	NA
AT1G08250	111.005	-0.0341825	0.390064	-0.0876331	0.930168	0.996769	NA
AT1G08260	142.056	-0.163573	0.347465	-0.470761	0.637812	0.994914	NA
AT1G08270	5.45835	-2.1457	1.97169	-1.08825	0.276484	0.95456	NA
AT1G08280	57.3782	-0.210801	0.507337	-0.415505	0.677772	0.994914	NA
AT1G08283	90.3409	-0.461485	0.433714	-1.06403	0.287315	0.95456	NA
AT1G08290	1.47765	1.90573	3.45181	0.552097	0.580882	NA	NA
AT1G08300	5.74252	0.645265	1.87726	0.343727	0.731051	0.994914	NA
AT1G08307	0.937545	1.72153	4.00283	0.43008	0.667138	NA	NA
AT1G08310	9.82615	-1.93963	1.24274	-1.56077	0.118579	0.819373	NA
AT1G08315	175.842	-0.183085	0.339434	-0.539385	0.589621	0.994914	NA
AT1G08320	478.366	-0.362997	0.248842	-1.45874	0.144635	0.856886	NA
AT1G08327	3.11255	0.867516	2.51322	0.345182	0.729958	NA	NA
AT1G08340	601.023	-0.0447883	0.287483	-0.155795	0.876195	0.996769	NA
AT1G08347	1.50491	1.55138	3.40669	0.455392	0.648827	NA	NA
AT1G08350	213.504	0.185192	0.296187	0.625252	0.531806	0.994914	NA
AT1G08353	1.63508	-1.42518	3.22287	-0.44221	0.658337	NA	NA
AT1G08360	2252.2	0.230088	0.17398	1.32249	0.186003	0.893505	NA
AT1G08370	368.338	0.24491	0.239498	1.0226	0.306499	0.963604	NA
AT1G08380	572.198	-0.624697	0.233166	-2.6792	0.00737984	0.254879	NA
AT1G08390	39.3988	-0.0261923	0.635701	-0.0412022	0.967135	0.997534	NA
AT1G08393	1.3426	0.640906	3.87537	0.165379	0.868645	NA	NA
AT1G08400	58.2981	0.189404	0.509294	0.371896	0.70997	0.994914	NA
AT1G08410	34.3573	-0.0667245	0.667787	-0.0999188	0.920409	0.996769	NA
AT1G08420	205.681	0.307911	0.339427	0.90715	0.364328	0.985938	NA
AT1G08430	233.411	1.11097	0.312347	3.55685	0.000375326	0.0297602	Significant
AT1G08437	2.59403	0.376343	3.00576	0.125207	0.900359	NA	NA
AT1G08443	1.06964	-1.44628	3.98664	-0.36278	0.716769	NA	NA
AT1G08450	684.732	0.0589267	0.208921	0.282053	0.777903	0.99584	NA
AT1G08457	1.06352	-0.329116	3.91781	-0.084005	0.933052	NA	NA
AT1G08460	210.619	-0.135361	0.292204	-0.463243	0.64319	0.994914	NA
AT1G08470	260.228	0.0285665	0.294823	0.0968937	0.922811	0.996769	NA
AT1G08480	745.492	0.348336	0.208304	1.67225	0.0944753	0.783947	NA
AT1G08490	132.68	-0.0360757	0.357791	-0.100829	0.919686	0.996769	NA
AT1G08500	103.469	-0.258244	0.422881	-0.610678	0.541413	0.994914	NA
AT1G08507	16.9892	-0.881768	0.891744	-0.988813	0.322755	0.96972	NA
AT1G08510	509.134	0.252676	0.288261	0.876552	0.38073	0.987409	NA
AT1G08520	241.967	-0.205425	0.282226	-0.727876	0.46669	0.993907	NA
AT1G08530	15.1718	1.09786	0.946817	1.15953	0.24624	0.94118	NA
AT1G08540	93.3539	-0.110749	0.447701	-0.247372	0.804621	0.996769	NA
AT1G08547	1.25468	-1.58289	3.98856	-0.396858	0.691472	NA	NA
AT1G08550	47.1336	-0.831334	0.612668	-1.35691	0.17481	0.880523	NA
AT1G08560	181.304	-0.13606	0.328431	-0.414272	0.678675	0.994914	NA
AT1G08570	344.197	-0.548234	0.302513	-1.81226	0.0699453	0.718147	NA
AT1G08580	332.658	0.274625	0.255578	1.07452	0.282588	0.95456	NA
AT1G08590	62.1451	-0.0105008	0.483492	-0.0217187	0.982672	0.998869	NA
AT1G08592	16.2043	0.559647	1.14868	0.487207	0.626112	0.994914	NA
AT1G08600	582.751	-0.0575875	0.211362	-0.272459	0.785269	0.996096	NA
AT1G08610	28.1893	-0.933445	0.753467	-1.23887	0.215395	0.915662	NA
AT1G08620	327.507	-0.219799	0.277853	-0.791063	0.428907	0.993173	NA
AT1G08630	4.74564	1.21581	1.7967	0.676694	0.4986	0.994914	NA
AT1G08640	98.2162	-0.200504	0.42095	-0.476314	0.633851	0.994914	NA
AT1G08643	1160.06	0.450902	0.256307	1.75922	0.0785398	0.749026	NA
AT1G08650	48.5217	-0.010852	0.548872	-0.0197714	0.984226	0.999001	NA
AT1G08660	212.758	-0.336163	0.314855	-1.06767	0.285667	0.95456	NA
AT1G08670	130.129	-0.0924092	0.430246	-0.214783	0.829937	0.996769	NA
AT1G08680	237.703	-0.207579	0.285015	-0.728308	0.466425	0.993907	NA
AT1G08700	272.49	0.21067	0.32749	0.643286	0.520038	0.994914	NA
AT1G08710	77.3182	0.035341	0.44324	0.0797335	0.936449	0.996769	NA
AT1G08720	74.4707	-0.178547	0.488266	-0.365675	0.714608	0.994914	NA
AT1G08730	9.02517	-0.406747	1.30353	-0.312035	0.755014	0.994914	NA
AT1G08750	63.5484	0.129813	0.481019	0.269871	0.78726	0.996205	NA
AT1G08760	76.6266	0.546082	0.448122	1.2186	0.222996	0.923442	NA
AT1G08763	3.04514	-3.6614	2.74954	-1.33164	0.182978	NA	NA
AT1G08770	154.336	-0.224693	0.352805	-0.636875	0.524206	0.994914	NA
AT1G08780	450.583	0.164631	0.229841	0.716285	0.473816	0.994914	NA
AT1G08800	361.706	-0.261652	0.240845	-1.08639	0.277305	0.95456	NA
AT1G08820	1401.53	-0.0228815	0.193788	-0.118075	0.906008	0.996769	NA
AT1G08830	1282.6	0.218014	0.219149	0.994822	0.319823	0.96972	NA
AT1G08840	9.40615	1.11893	1.20266	0.930375	0.352177	0.982843	NA
AT1G08845	55.1054	-0.457989	0.535234	-0.855679	0.392175	0.989013	NA
AT1G08880	480.606	-0.146291	0.226384	-0.646209	0.518144	0.994914	NA
AT1G08890	184.342	-0.110689	0.350032	-0.316226	0.751831	0.994914	NA
AT1G08900	79.7837	-0.677903	0.481304	-1.40847	0.158991	0.870928	NA
AT1G08910	104.744	0.229627	0.400023	0.574034	0.565945	0.994914	NA
AT1G08920	192.091	0.247987	0.351474	0.705563	0.48046	0.994914	NA
AT1G08930	2055.13	-0.695051	0.178605	-3.89155	9.96041e-05	0.0106185	Significant
AT1G08940	250.994	-0.347333	0.275041	-1.26284	0.206647	0.908826	NA
AT1G08960	81.7613	-0.0231152	0.463258	-0.0498971	0.960204	0.997309	NA
AT1G08970	229.944	0.0988677	0.286586	0.344985	0.730106	0.994914	NA
AT1G08973	18.3552	0.679045	0.873366	0.777503	0.436862	0.993327	NA
AT1G08980	47.4793	-1.06595	0.671476	-1.58748	0.112405	0.814677	NA
AT1G08990	382.52	0.361884	0.350051	1.03381	0.301227	0.962072	NA
AT1G09000	79.1966	-0.00137374	0.455925	-0.00301309	0.997596	0.999967	NA
AT1G09010	215.533	-0.566956	0.300389	-1.88741	0.0591055	0.676547	NA
AT1G09020	55.0806	-0.260391	0.629272	-0.413796	0.679023	0.994914	NA
AT1G09023	1.40683	-2.96824	3.1976	-0.92827	0.353267	NA	NA
AT1G09027	642.646	-0.0212999	0.218407	-0.097524	0.92231	0.996769	NA
AT1G09040	41.4197	0.472088	0.594187	0.794512	0.426898	0.993173	NA
AT1G09050	42.13	-0.853864	0.594826	-1.43549	0.151149	0.861191	NA
AT1G09060	122.588	0.693086	0.372156	1.86235	0.0625533	0.692114	NA
AT1G09070	1271.64	-0.391459	0.205475	-1.90514	0.0567617	0.667782	NA
AT1G09083	19.2498	-1.33783	0.857452	-1.56024	0.118704	0.81974	NA
AT1G09087	1.24858	-0.1868	3.90799	-0.0477996	0.961876	NA	NA
AT1G09090	36.2996	-1.30699	0.645962	-2.02332	0.0430399	0.608431	NA
AT1G09100	157.83	0.197769	0.364226	0.542984	0.587141	0.994914	NA
AT1G09130	206.302	-0.124718	0.384425	-0.324429	0.745613	0.994914	NA
AT1G09140	470.546	0.0709556	0.252814	0.280663	0.778969	0.99584	NA
AT1G09150	208.014	0.574016	0.325436	1.76384	0.0777593	0.747884	NA
AT1G09155	52.5893	-0.395957	0.586016	-0.675675	0.499247	0.994914	NA
AT1G09160	133.693	0.0727623	0.351757	0.206854	0.836124	0.996769	NA
AT1G09167	1.66741	2.93902	3.52845	0.832949	0.404873	NA	NA
AT1G09170	53.8842	0.717885	0.536799	1.33735	0.18111	0.890694	NA
AT1G09176	18.6387	-0.5929	1.15225	-0.514557	0.606863	0.994914	NA
AT1G09180	1.23988	1.61146	3.7094	0.434426	0.663979	NA	NA
AT1G09190	10.8125	0.0819684	1.14864	0.0713611	0.94311	0.996769	NA
AT1G09193	0.80361	1.69831	4.00995	0.423524	0.671913	NA	NA
AT1G09195	23.5348	-0.205224	0.764558	-0.268422	0.788374	0.996205	NA
AT1G09200	504.644	0.208056	0.247238	0.841524	0.400055	0.990671	NA
AT1G09210	989.646	0.555869	0.199041	2.79274	0.00522641	0.204647	NA
AT1G09220	6.89088	2.58071	1.63977	1.57382	0.115529	0.817047	NA
AT1G09230	45.2018	0.507289	0.574121	0.883592	0.376916	0.98703	NA
AT1G09247	1.33061	-2.0777	3.52319	-0.589722	0.555377	NA	NA
AT1G09250	105.745	-0.523112	0.3886	-1.34615	0.178256	0.886498	NA
AT1G09253	12.4129	0.945893	1.17878	0.802431	0.422303	0.993173	NA
AT1G09257	1.29537	-0.671272	3.93458	-0.170608	0.864532	NA	NA
AT1G09270	757.885	0.00870954	0.264571	0.0329195	0.973739	0.998065	NA
AT1G09280	78.2746	-0.0704737	0.455576	-0.154691	0.877065	0.996769	NA
AT1G09290	69.3295	-0.121715	0.515924	-0.235916	0.813498	0.996769	NA
AT1G09297	1.22608	-1.65479	3.61453	-0.457816	0.647084	NA	NA
AT1G09300	36.3372	-1.25267	0.623684	-2.0085	0.0445901	0.612566	NA
AT1G09310	36.9172	-1.18288	0.631401	-1.87343	0.0610097	0.687687	NA
AT1G09320	139.48	0.0869906	0.375462	0.231689	0.816779	0.996769	NA
AT1G09330	267.882	0.272895	0.280411	0.973194	0.330457	0.970726	NA
AT1G09340	33.8567	-0.261473	0.633786	-0.412557	0.679931	0.994914	NA
AT1G09350	19.2317	3.50454	1.02122	3.43173	0.000599739	0.0424563	Significant
AT1G09370	1.31224	3.19338	3.86128	0.827026	0.408222	NA	NA
AT1G09380	1.58037	3.37809	3.56829	0.946696	0.343794	NA	NA
AT1G09390	66.9386	-0.280379	0.466715	-0.600751	0.548006	0.994914	NA
AT1G09410	2.99637	-3.76758	2.6072	-1.44507	0.148438	NA	NA
AT1G09415	52.9021	-0.358141	0.524027	-0.68344	0.494329	0.994914	NA
AT1G09420	28.9168	-0.22283	0.817455	-0.27259	0.785168	0.996096	NA
AT1G09430	673.911	-0.201411	0.208169	-0.967536	0.333276	0.970726	NA
AT1G09440	18.0582	1.62501	1.08324	1.50013	0.133581	0.842884	NA
AT1G09450	11.5362	0.0458202	1.16503	0.0393297	0.968628	0.997534	NA
AT1G09460	194	0.0267699	0.301229	0.088869	0.929186	0.996769	NA
AT1G09467	9.94637	-0.223885	1.25739	-0.178056	0.858679	0.996769	NA
AT1G09470	35.988	0.0554755	0.617524	0.0898353	0.928418	0.996769	NA
AT1G09480	21.8259	-1.13625	0.891142	-1.27505	0.202291	0.903662	NA
AT1G09483	0.80361	1.69831	4.00995	0.423524	0.671913	NA	NA
AT1G09487	1.4896	-0.0864419	3.73676	-0.0231329	0.981544	NA	NA
AT1G09490	53.8904	0.18651	0.544202	0.342722	0.731808	0.994914	NA
AT1G09520	83.6872	-0.418729	0.437787	-0.956467	0.338836	0.974039	NA
AT1G09530	5.85769	0.287047	1.49303	0.192258	0.84754	0.996769	NA
AT1G09533	9.5332	0.0393867	1.45495	0.0270708	0.978403	0.998671	NA
AT1G09540	43.0495	-0.296965	0.60768	-0.488686	0.625064	0.994914	NA
AT1G09560	1753.37	0.132484	0.203179	0.652057	0.514365	0.994914	NA
AT1G09570	1081.69	0.0442473	0.187064	0.236535	0.813018	0.996769	NA
AT1G09575	46.5468	0.134255	0.547632	0.245155	0.806336	0.996769	NA
AT1G09580	73.7417	-0.397137	0.452296	-0.878048	0.379918	0.987409	NA
AT1G09590	1710.13	0.272516	0.189868	1.43529	0.151205	0.861191	NA
AT1G09600	24.7973	0.404527	0.817805	0.49465	0.620848	0.994914	NA
AT1G09610	14.1727	-1.07561	1.05922	-1.01547	0.30988	0.964884	NA
AT1G09620	672.36	-0.0127139	0.20858	-0.0609542	0.951396	0.997267	NA
AT1G09630	109.88	0.112652	0.399072	0.282286	0.777724	0.99584	NA
AT1G09640	3405.68	-0.0267203	0.178126	-0.150008	0.880758	0.996769	NA
AT1G09645	480.296	-0.0503033	0.231555	-0.217242	0.82802	0.996769	NA
AT1G09650	1.83512	-2.82369	3.18443	-0.886717	0.375231	NA	NA
AT1G09660	200.981	0.0747445	0.31693	0.235839	0.813557	0.996769	NA
AT1G09680	8.12279	-0.509856	1.45617	-0.350136	0.726237	0.994914	NA
AT1G09687	41.1716	-0.490594	0.676502	-0.725192	0.468334	0.993907	NA
AT1G09690	5532.22	0.196957	0.164293	1.19882	0.230598	0.928872	NA
AT1G09700	46.0358	-0.430937	0.587822	-0.733108	0.463493	0.993907	NA
AT1G09710	50.6838	-0.240725	0.566463	-0.424962	0.670864	0.994914	NA
AT1G09730	273.453	-0.0555726	0.275542	-0.201684	0.840163	0.996769	NA
AT1G09740	688.235	0.046059	0.215758	0.213476	0.830956	0.996769	NA
AT1G09750	67.3437	-1.09628	0.508155	-2.15738	0.030976	0.526105	NA
AT1G09753	1.55243	-1.8536	3.97091	-0.466795	0.640647	NA	NA
AT1G09760	232.306	0.214839	0.287738	0.746647	0.455277	0.993907	NA
AT1G09770	1139.69	-0.163632	0.18216	-0.89829	0.369031	0.985938	NA
AT1G09773	3.89201	-3.27283	2.42322	-1.35061	0.17682	NA	NA
AT1G09780	1108.17	0.220819	0.185197	1.19235	0.233124	0.930951	NA
AT1G09790	0.89422	0.411645	3.93349	0.104651	0.916652	NA	NA
AT1G09794	9.88597	-0.0310525	1.16124	-0.0267409	0.978666	0.998671	NA
AT1G09795	53.8459	-0.466197	0.581649	-0.80151	0.422837	0.993173	NA
AT1G09797	10.1983	0.146742	1.41384	0.103789	0.917336	0.996769	NA
AT1G09800	32.1651	0.792986	0.794172	0.998507	0.318033	0.969445	NA
AT1G09810	31.36	0.28101	0.688296	0.408269	0.683076	0.994914	NA
AT1G09812	6.12635	-1.14808	1.43223	-0.801598	0.422786	0.993173	NA
AT1G09815	236.127	-0.195413	0.285797	-0.68375	0.494133	0.994914	NA
AT1G09817	1.87509	1.83545	3.66434	0.500895	0.616445	NA	NA
AT1G09820	28.1307	-0.554537	0.760964	-0.728731	0.466166	0.993907	NA
AT1G09830	93.7424	0.169592	0.433886	0.390867	0.695896	0.994914	NA
AT1G09840	284.467	-0.317081	0.271807	-1.16657	0.243385	0.93871	NA
AT1G09850	135.451	0.207231	0.370825	0.55884	0.576271	0.994914	NA
AT1G09860	19.7555	1.65389	1.04209	1.58709	0.112492	0.814677	NA
AT1G09863	3.20866	-1.95481	2.11961	-0.922252	0.356397	NA	NA
AT1G09867	23.308	-0.629896	0.822366	-0.765955	0.443703	0.993327	NA
AT1G09870	164.262	0.235177	0.336147	0.699625	0.484162	0.994914	NA
AT1G09880	1.16494	-0.517643	3.70818	-0.139595	0.88898	NA	NA
AT1G09890	1.73023	1.3733	3.18592	0.431052	0.66643	NA	NA
AT1G09900	19.6306	0.12289	0.896531	0.137072	0.890974	0.996769	NA
AT1G09910	54.5759	-0.13822	0.522911	-0.264329	0.791527	0.996205	NA
AT1G09913	43.3876	0.586438	0.586995	0.99905	0.31777	0.969389	NA
AT1G09920	164.262	0.346835	0.342531	1.01257	0.311268	0.964884	NA
AT1G09932	20.6536	1.07369	0.818076	1.31246	0.189365	0.893505	NA
AT1G09940	62.973	-0.482648	0.485114	-0.994915	0.319778	0.96972	NA
AT1G09950	1.14854	2.29364	3.79305	0.604695	0.545382	NA	NA
AT1G09960	46.7171	-0.617345	0.549684	-1.12309	0.261399	0.951009	NA
AT1G09970	2126.6	-0.0754255	0.167859	-0.449339	0.653187	0.994914	NA
AT1G09980	268.389	-0.298613	0.276403	-1.08035	0.279984	0.95456	NA
AT1G09995	47.6485	-0.171555	0.574674	-0.298527	0.765301	0.995801	NA
AT1G10000	1.66478	-0.184192	3.54971	-0.0518893	0.958617	NA	NA
AT1G10020	209.622	-0.243154	0.297021	-0.818642	0.412991	0.992322	NA
AT1G10030	220.128	-0.0613654	0.288001	-0.213073	0.83127	0.996769	NA
AT1G10040	64.829	-0.81381	0.483203	-1.6842	0.0921435	0.77995	NA
AT1G10050	168.269	0.00882583	0.341647	0.0258332	0.97939	0.998671	NA
AT1G10060	8.49822	1.42729	1.40803	1.01368	0.310735	0.964884	NA
AT1G10070	51.5125	-1.58226	0.536813	-2.94751	0.0032034	0.147605	NA
AT1G10090	129.885	-0.381279	0.379744	-1.00404	0.315358	0.966854	NA
AT1G10095	8.58224	1.65162	1.43404	1.15173	0.249433	0.943493	NA
AT1G10100	1.78273	-1.51414	3.75015	-0.403755	0.686393	NA	NA
AT1G10110	4.52162	-3.43001	1.8933	-1.81166	0.0700392	0.718147	NA
AT1G10120	238.791	-0.336624	0.306199	-1.09936	0.27161	0.954545	NA
AT1G10130	175.209	0.244865	0.335161	0.730591	0.465029	0.993907	NA
AT1G10140	1134.95	-0.250015	0.244853	-1.02108	0.307216	0.96406	NA
AT1G10150	99.6466	-0.163078	0.450459	-0.362027	0.717332	0.994914	NA
AT1G10155	2.65386	-0.600494	2.70746	-0.221792	0.824476	NA	NA
AT1G10170	150.405	-0.02549	0.332118	-0.0767499	0.938823	0.996769	NA
AT1G10180	40.8247	0.179438	0.594049	0.302059	0.762607	0.995655	NA
AT1G10200	95.2821	-0.93226	0.441281	-2.11262	0.0346331	0.5557	NA
AT1G10210	42.7552	-0.68032	0.627729	-1.08378	0.278462	0.95456	NA
AT1G10220	54.2467	0.589206	0.563278	1.04603	0.295546	0.960914	NA
AT1G10230	11.1913	0.470583	1.08069	0.435447	0.663238	0.994914	NA
AT1G10240	32.1806	0.235919	0.744338	0.316952	0.75128	0.994914	NA
AT1G10270	92.5744	-0.207946	0.45554	-0.456482	0.648043	0.994914	NA
AT1G10280	24.9716	-0.64002	0.846832	-0.755782	0.44978	0.993907	NA
AT1G10290	559.484	0.269911	0.214023	1.26113	0.207261	0.909548	NA
AT1G10300	12.2813	0.257644	1.07657	0.23932	0.810858	0.996769	NA
AT1G10310	52.6745	-0.865098	0.57164	-1.51336	0.130188	0.838455	NA
AT1G10320	111.524	0.342254	0.3928	0.87132	0.38358	0.987409	NA
AT1G10330	17.7855	1.82723	1.10812	1.64895	0.099158	0.790368	NA
AT1G10340	33.3393	-2.43367	0.803728	-3.02798	0.00246196	0.123129	NA
AT1G10350	176.116	0.0524653	0.331537	0.158249	0.874261	0.996769	NA
AT1G10360	61.0831	1.68964	0.533332	3.16808	0.00153451	0.0865098	NA
AT1G10370	215.411	0.357774	0.303699	1.17806	0.238774	0.934005	NA
AT1G10380	486.681	-0.00615871	0.23223	-0.0265199	0.978843	0.998671	NA
AT1G10385	2.74557	2.50209	2.42922	1.03	0.303011	NA	NA
AT1G10390	649.629	0.0903628	0.20456	0.441741	0.658676	0.994914	NA
AT1G10400	19.9139	-0.891726	0.93585	-0.952851	0.340665	0.975208	NA
AT1G10410	309.924	-0.0029732	0.264433	-0.0112437	0.991029	0.999398	NA
AT1G10417	29.6688	-0.802798	0.692743	-1.15887	0.24651	0.94118	NA
AT1G10430	77.2565	-0.267292	0.444032	-0.601965	0.547197	0.994914	NA
AT1G10450	173.233	0.440271	0.361125	1.21917	0.222781	0.923442	NA
AT1G10460	9.47603	2.27577	1.33495	1.70477	0.0882382	0.769112	NA
AT1G10470	694.981	0.592847	0.253313	2.34037	0.0192644	0.418019	NA
AT1G10480	78.655	-0.163075	0.46252	-0.35258	0.724404	0.994914	NA
AT1G10490	34.3869	1.09731	0.675994	1.62326	0.104534	0.799644	NA
AT1G10500	61.2356	-0.258369	0.556214	-0.464514	0.64228	0.994914	NA
AT1G10510	51.9308	-0.121453	0.572491	-0.212149	0.831991	0.996769	NA
AT1G10520	2.18218	-0.195735	2.72006	-0.0719601	0.942634	NA	NA
AT1G10522	132.827	-0.0606444	0.392054	-0.154684	0.877071	0.996769	NA
AT1G10530	36.6979	0.260765	0.666216	0.391412	0.695493	0.994914	NA
AT1G10540	2.39865	2.2531	2.75336	0.818311	0.413179	NA	NA
AT1G10550	3.26719	-1.08422	2.05535	-0.527511	0.597839	NA	NA
AT1G10560	4.21376	-1.31864	1.72757	-0.763293	0.445289	NA	NA
AT1G10570	37.894	0.434137	0.63371	0.685071	0.493299	0.994914	NA
AT1G10580	368.748	0.182753	0.241195	0.757701	0.44863	0.993907	NA
AT1G10590	1091.54	0.0413906	0.185976	0.222559	0.823879	0.996769	NA
AT1G10600	46.7535	-0.795528	0.573921	-1.38613	0.165708	0.875177	NA
AT1G10610	34.6095	-0.194716	0.665677	-0.292508	0.769898	0.99584	NA
AT1G10630	529.727	0.0690352	0.236038	0.292475	0.769923	0.99584	NA
AT1G10640	2.17536	2.97556	3.15859	0.942052	0.346166	NA	NA
AT1G10650	76.7361	0.138706	0.449436	0.308622	0.757609	0.994914	NA
AT1G10660	24.4384	-0.23989	0.740346	-0.324024	0.74592	0.994914	NA
AT1G10670	928.901	0.079949	0.225702	0.354224	0.723171	0.994914	NA
AT1G10682	2834.95	-0.224714	0.188931	-1.18939	0.234285	0.931211	NA
AT1G10690	84.5327	-0.444989	0.43639	-1.0197	0.307869	0.964884	NA
AT1G10700	85.9484	0.289296	0.436977	0.662038	0.507947	0.994914	NA
AT1G10720	628.092	0.0559097	0.215157	0.259856	0.794975	0.996205	NA
AT1G10730	40.2141	-0.342045	0.638354	-0.535823	0.592081	0.994914	NA
AT1G10740	200.993	0.580631	0.342857	1.69351	0.0903592	0.77254	NA
AT1G10750	56.8099	0.588739	0.516993	1.13878	0.254797	0.947164	NA
AT1G10760	73.7259	-0.712158	0.482425	-1.4762	0.13989	0.853142	NA
AT1G10770	1.1971	-2.55195	3.3982	-0.750969	0.452671	NA	NA
AT1G10780	60.8502	-0.589182	0.536661	-1.09787	0.272263	0.954545	NA
AT1G10790	3.72585	-3.15556	2.24073	-1.40827	0.15905	NA	NA
AT1G10800	2.28409	0.639746	3.14985	0.203103	0.839054	NA	NA
AT1G10810	12.2744	1.43568	1.12853	1.27217	0.203313	0.903856	NA
AT1G10820	177.702	-0.211507	0.319048	-0.662933	0.507374	0.994914	NA
AT1G10830	81.1926	-0.0728217	0.493029	-0.147703	0.882577	0.996769	NA
AT1G10840	121.369	-0.0538503	0.418729	-0.128604	0.897671	0.996769	NA
AT1G10850	131.502	0.580091	0.359203	1.61494	0.106323	0.80188	NA
AT1G10865	278.509	-0.244709	0.266808	-0.917173	0.359052	0.985938	NA
AT1G10870	41.543	0.204506	0.591778	0.345579	0.729659	0.994914	NA
AT1G10890	516.039	-0.170696	0.231367	-0.73777	0.460654	0.993907	NA
AT1G10900	73.626	0.608938	0.460603	1.32204	0.186153	0.893505	NA
AT1G10910	30.6988	-0.277027	0.677547	-0.408867	0.682637	0.994914	NA
AT1G10920	15.3747	-0.912919	0.91997	-0.992336	0.321034	0.96972	NA
AT1G10930	21.9051	-0.0450993	0.825152	-0.0546558	0.956413	0.997267	NA
AT1G10940	1122.91	0.0964392	0.183608	0.525245	0.599413	0.994914	NA
AT1G10950	773.657	0.138772	0.213152	0.651047	0.515016	0.994914	NA
AT1G10960	70.1541	0.701079	0.5151	1.36105	0.173497	0.880066	NA
AT1G10970	56.8331	-0.784661	0.555797	-1.41178	0.158016	0.8703	NA
AT1G10990	7.60034	-1.16908	1.37975	-0.847311	0.396822	0.98992	NA
AT1G11000	63.3395	0.239599	0.549708	0.435867	0.662933	0.994914	NA
AT1G11020	15.593	0.479542	0.927323	0.517125	0.605069	0.994914	NA
AT1G11040	1.13985	1.20859	3.80695	0.317468	0.750889	NA	NA
AT1G11050	58.2292	-0.808248	0.502541	-1.60832	0.107765	0.805353	NA
AT1G11060	317.736	-0.0494064	0.265227	-0.18628	0.852225	0.996769	NA
AT1G11070	34.9909	-0.290946	0.641904	-0.453255	0.650365	0.994914	NA
AT1G11080	39.3363	1.15948	0.703498	1.64817	0.099318	0.790372	NA
AT1G11090	98.3786	-0.119001	0.397716	-0.299212	0.764779	0.995801	NA
AT1G11100	11.572	-0.59818	1.08293	-0.55237	0.580695	0.994914	NA
AT1G11120	22.6163	-0.723302	0.815203	-0.887266	0.374936	0.98703	NA
AT1G11125	21.6837	1.64383	1.04445	1.57386	0.115519	0.817047	NA
AT1G11130	106.235	-0.616683	0.395535	-1.55911	0.118971	0.819996	NA
AT1G11160	44.4705	0.783085	0.609996	1.28375	0.199228	0.901129	NA
AT1G11170	24.1768	-0.678082	0.810738	-0.836376	0.402944	0.991563	NA
AT1G11175	274.651	-0.609737	0.333952	-1.82582	0.0678771	0.714437	NA
AT1G11180	26.09	-1.79705	0.879362	-2.04358	0.0409953	0.593719	NA
AT1G11185	135.906	-0.538981	0.410593	-1.31269	0.189288	0.893505	NA
AT1G11190	20.7472	2.1816	0.839035	2.60014	0.00931869	0.288349	NA
AT1G11200	80.6238	-0.251251	0.427588	-0.587601	0.5568	0.994914	NA
AT1G11210	121.356	-1.52098	0.414037	-3.67354	0.000239217	0.0205987	Significant
AT1G11220	13.4879	-0.208711	1.04077	-0.200536	0.841061	0.996769	NA
AT1G11240	608.448	-0.0589494	0.213468	-0.276151	0.782432	0.99584	NA
AT1G11260	2864.17	-0.710269	0.20307	-3.49765	0.000469372	0.0358721	Significant
AT1G11270	28.012	-0.802498	0.721892	-1.11166	0.266284	0.954124	NA
AT1G11280	91.1922	0.108083	0.405908	0.266275	0.790027	0.996205	NA
AT1G11290	1.694	1.0789	2.9478	0.366	0.714365	NA	NA
AT1G11300	56.0057	-1.80597	0.566877	-3.18582	0.00144345	0.0829874	NA
AT1G11310	292.035	-0.149901	0.269304	-0.556623	0.577785	0.994914	NA
AT1G11320	27.6636	0.179044	0.975435	0.183553	0.854364	0.996769	NA
AT1G11330	32.2898	-1.81224	0.767396	-2.36155	0.0181987	0.405054	NA
AT1G11350	11.2286	-2.31907	1.15196	-2.01316	0.044098	0.611811	NA
AT1G11360	875.259	-0.264681	0.193522	-1.36771	0.171404	0.877864	NA
AT1G11362	2.49583	-1.62685	3.26649	-0.498042	0.618455	NA	NA
AT1G11380	141.378	0.0148559	0.342764	0.0433416	0.965429	0.997534	NA
AT1G11390	47.8512	0.424437	0.576816	0.735828	0.461835	0.993907	NA
AT1G11400	352.033	0.16393	0.259612	0.631442	0.527752	0.994914	NA
AT1G11410	1.85866	-2.45246	2.81387	-0.87156	0.383449	NA	NA
AT1G11420	37.7356	-0.343663	0.60548	-0.567588	0.570315	0.994914	NA
AT1G11430	136.869	-0.21012	0.396945	-0.529342	0.596568	0.994914	NA
AT1G11440	113.526	-0.42835	0.372352	-1.15039	0.249983	0.943569	NA
AT1G11450	131.004	-0.139732	0.364221	-0.383645	0.701241	0.994914	NA
AT1G11460	12.0743	-0.426948	1.10389	-0.386768	0.698928	0.994914	NA
AT1G11475	259.25	0.380232	0.280814	1.35404	0.175724	0.881778	NA
AT1G11480	613.916	0.0711515	0.241604	0.294496	0.768379	0.99584	NA
AT1G11500	2.64333	4.37645	2.67972	1.63317	0.102433	NA	NA
AT1G11530	402.735	-1.08065	0.244381	-4.42197	9.78073e-06	0.00163473	Significant
AT1G11540	29.7455	-0.390495	0.804855	-0.485174	0.627553	0.994914	NA
AT1G11545	185.68	-0.092921	0.324122	-0.286685	0.774353	0.99584	NA
AT1G11570	17.0859	1.19318	0.957834	1.24571	0.21287	0.915436	NA
AT1G11572	1.553	1.39317	3.97496	0.350486	0.725974	NA	NA
AT1G11580	2009.66	-0.243923	0.220637	-1.10554	0.268924	0.954545	NA
AT1G11592	150.996	0.24039	0.375609	0.639999	0.522173	0.994914	NA
AT1G11600	16.4439	0.397087	0.935155	0.424621	0.671113	0.994914	NA
AT1G11630	39.7247	-0.925755	0.642089	-1.44179	0.149363	0.860021	NA
AT1G11650	2099.95	-0.0595484	0.175885	-0.338565	0.734938	0.994914	NA
AT1G11655	5.77388	-0.0852206	1.72998	-0.0492612	0.960711	0.997309	NA
AT1G11660	149.855	0.195457	0.342596	0.570518	0.568327	0.994914	NA
AT1G11670	1410.9	0.345145	0.216347	1.59534	0.110637	0.813885	NA
AT1G11680	1505.31	0.0503984	0.208368	0.241873	0.808879	0.996769	NA
AT1G11690	1.03382	0.314213	3.91898	0.0801773	0.936096	NA	NA
AT1G11700	204.423	0.781193	0.305286	2.55889	0.0105007	0.306015	NA
AT1G11710	12.4249	-0.532328	1.11468	-0.47756	0.632963	0.994914	NA
AT1G11720	23.3476	0.789857	0.791903	0.997416	0.318563	0.969445	NA
AT1G11730	5.07265	-2.14981	1.64223	-1.30908	0.190507	0.893505	NA
AT1G11740	122.918	-0.435863	0.427869	-1.01868	0.308354	0.964884	NA
AT1G11750	165.989	0.0327673	0.393794	0.0832092	0.933685	0.996769	NA
AT1G11755	32.6767	-0.497398	0.688701	-0.722227	0.470155	0.993907	NA
AT1G11760	66.2251	0.0847731	0.548173	0.154646	0.8771	0.996769	NA
AT1G11780	27.584	0.086641	0.708253	0.122331	0.902637	0.996769	NA
AT1G11790	74.3068	0.0294586	0.468156	0.0629248	0.949826	0.997267	NA
AT1G11800	35.6146	-0.818531	0.658722	-1.2426	0.214014	0.915489	NA
AT1G11820	40.4312	-0.699248	0.661412	-1.0572	0.290418	0.956544	NA
AT1G11840	9223.76	0.529887	0.202173	2.62095	0.00876845	0.277182	NA
AT1G11850	2.71695	-0.374258	2.02056	-0.185225	0.853053	NA	NA
AT1G11860	806.799	-0.212423	0.199684	-1.0638	0.287421	0.95456	NA
AT1G11870	49.979	-0.56904	0.556741	-1.02209	0.306737	0.963604	NA
AT1G11880	8.96208	0.0411332	1.25608	0.0327473	0.973876	0.998066	NA
AT1G11890	313.716	0.346516	0.259864	1.33345	0.182384	0.890921	NA
AT1G11900	15.0199	0.393431	1.13837	0.34561	0.729636	0.994914	NA
AT1G11905	178.05	-0.0455736	0.343764	-0.132572	0.894532	0.996769	NA
AT1G11910	6970.12	-0.0335114	0.174886	-0.191618	0.848041	0.996769	NA
AT1G11915	4.3231	0.728717	1.88899	0.385771	0.699666	0.994914	NA
AT1G11920	2.81084	-0.786932	2.60271	-0.302351	0.762384	NA	NA
AT1G11930	156.426	-0.216689	0.326565	-0.663539	0.506986	0.994914	NA
AT1G11940	42.4325	-1.65637	0.675273	-2.4529	0.0141711	0.356714	NA
AT1G11950	43.3753	0.171998	0.592009	0.290533	0.771409	0.99584	NA
AT1G11960	79.1672	-0.194551	0.450116	-0.432226	0.665578	0.994914	NA
AT1G12000	721.791	0.147039	0.247013	0.595267	0.551665	0.994914	NA
AT1G12010	161.917	-0.274234	0.372539	-0.736123	0.461656	0.993907	NA
AT1G12013	25.9244	-0.734308	0.868427	-0.845561	0.397798	0.990287	NA
AT1G12015	2.33295	-2.77982	2.39185	-1.16221	0.245151	NA	NA
AT1G12020	87.5029	0.172351	0.456665	0.377412	0.705868	0.994914	NA
AT1G12040	221.653	0.77048	0.335701	2.29514	0.021725	0.446949	NA
AT1G12050	117.957	0.42946	0.379186	1.13258	0.257389	0.948915	NA
AT1G12060	32.9267	-0.888171	0.647829	-1.37099	0.170376	0.876942	NA
AT1G12070	1.76957	0.421735	2.88881	0.145989	0.88393	NA	NA
AT1G12080	2434.77	-0.0638758	0.193324	-0.330409	0.741091	0.994914	NA
AT1G12090	4603.66	-0.534405	0.194236	-2.75132	0.00593553	0.22272	NA
AT1G12100	1.94907	-0.239343	3.3617	-0.0711972	0.943241	NA	NA
AT1G12110	1913.77	0.106984	0.215704	0.495976	0.619911	0.994914	NA
AT1G12120	345.711	-0.200658	0.25073	-0.800296	0.423539	0.993173	NA
AT1G12130	3.00081	-1.83695	2.59739	-0.707232	0.479422	NA	NA
AT1G12140	374.055	0.0419267	0.24957	0.167996	0.866587	0.996769	NA
AT1G12150	54.851	-0.560159	0.587178	-0.953986	0.340091	0.974657	NA
AT1G12160	111.482	-0.0372466	0.419174	-0.0888571	0.929195	0.996769	NA
AT1G12200	556.875	-0.23076	0.282351	-0.81728	0.413769	0.992322	NA
AT1G12210	23.0354	-1.11631	0.836308	-1.33481	0.181938	0.890732	NA
AT1G12211	2.27392	3.30598	3.08493	1.07165	0.283876	NA	NA
AT1G12220	39.3978	-0.413678	0.617915	-0.669474	0.503193	0.994914	NA
AT1G12230	857.888	0.11409	0.201481	0.56626	0.571217	0.994914	NA
AT1G12240	98.403	-0.0390289	0.464186	-0.0840805	0.932993	0.996769	NA
AT1G12244	13.6358	-0.76819	0.984328	-0.78042	0.435143	0.993327	NA
AT1G12250	50.3315	0.324488	0.595878	0.544555	0.58606	0.994914	NA
AT1G12260	14.8731	-0.118961	0.966018	-0.123145	0.901992	0.996769	NA
AT1G12270	564.584	0.0607446	0.226997	0.2676	0.789007	0.996205	NA
AT1G12280	26.583	-0.602033	0.754531	-0.79789	0.424934	0.993173	NA
AT1G12290	61.715	0.107242	0.481536	0.222709	0.823762	0.996769	NA
AT1G12300	12.1676	1.07285	1.14744	0.934995	0.349791	0.981231	NA
AT1G12310	1384.67	0.253501	0.1806	1.40366	0.16042	0.871293	NA
AT1G12320	46.5862	0.136664	0.567243	0.240926	0.809612	0.996769	NA
AT1G12330	15.6538	-0.0705172	0.98759	-0.0714033	0.943077	0.996769	NA
AT1G12350	108.273	0.296594	0.383939	0.772502	0.439817	0.993327	NA
AT1G12360	296.85	-0.0498439	0.295843	-0.168481	0.866205	0.996769	NA
AT1G12370	34.7903	1.54692	0.731579	2.1145	0.0344728	0.554538	NA
AT1G12380	19.4191	0.973938	0.914402	1.06511	0.286826	0.95456	NA
AT1G12390	272.173	-0.393378	0.330079	-1.19177	0.233352	0.930951	NA
AT1G12400	121.692	-0.0413876	0.36557	-0.113214	0.909861	0.996769	NA
AT1G12410	235.517	-0.434469	0.290701	-1.49456	0.13503	0.842885	NA
AT1G12420	40.3327	0.904031	0.654745	1.38074	0.16736	0.875833	NA
AT1G12430	135.133	-0.0422353	0.357592	-0.11811	0.90598	0.996769	NA
AT1G12440	1388.39	-0.496109	0.17932	-2.76661	0.00566418	0.214293	NA
AT1G12450	3.27642	1.72252	2.27485	0.757201	0.448929	NA	NA
AT1G12460	34.3223	0.318838	0.670333	0.475642	0.63433	0.994914	NA
AT1G12470	266.842	0.35798	0.266869	1.34141	0.179789	0.88775	NA
AT1G12500	166.305	-0.160721	0.35998	-0.446472	0.655257	0.994914	NA
AT1G12520	337.499	-0.264462	0.299451	-0.883156	0.377152	0.98703	NA
AT1G12530	160.265	0.0291174	0.337908	0.0861696	0.931332	0.996769	NA
AT1G12550	4.88212	0.386473	1.69083	0.22857	0.819203	0.996769	NA
AT1G12560	414.271	0.483333	0.296621	1.62946	0.103215	0.798999	NA
AT1G12580	174.386	-0.0385401	0.354264	-0.108789	0.91337	0.996769	NA
AT1G12600	1.13648	-2.99142	3.98716	-0.750265	0.453095	NA	NA
AT1G12620	18.8318	0.577488	1.14464	0.504513	0.613901	0.994914	NA
AT1G12630	2.13778	-0.973418	2.89731	-0.335973	0.736891	NA	NA
AT1G12640	68.1753	-0.00741211	0.465085	-0.0159371	0.987285	0.999166	NA
AT1G12650	351.607	0.175608	0.248581	0.706441	0.479914	0.994914	NA
AT1G12680	165.522	-0.191237	0.324708	-0.58895	0.555895	0.994914	NA
AT1G12700	14.3126	-0.993104	1.07786	-0.921365	0.35686	0.985393	NA
AT1G12710	75.5578	-0.172351	0.470713	-0.366148	0.714255	0.994914	NA
AT1G12730	35.5033	-0.454631	0.678721	-0.669836	0.502962	0.994914	NA
AT1G12740	100.332	0.215909	0.399306	0.540712	0.588706	0.994914	NA
AT1G12750	215.139	-0.52932	0.315099	-1.67985	0.0929859	0.78159	NA
AT1G12760	388.172	0.0657009	0.251387	0.261354	0.79382	0.996205	NA
AT1G12770	65.6689	-0.119544	0.478308	-0.24993	0.802641	0.996769	NA
AT1G12775	9.81024	-1.49813	1.40519	-1.06615	0.286358	0.95456	NA
AT1G12780	393.441	-1.09362	0.318493	-3.43372	0.000595364	0.0424563	Significant
AT1G12790	7.55339	0.415422	1.33606	0.31093	0.755854	0.994914	NA
AT1G12800	25.5649	0.472102	0.749173	0.630165	0.528587	0.994914	NA
AT1G12805	1.35888	1.38306	3.98032	0.347474	0.728236	NA	NA
AT1G12810	826.893	-0.106401	0.194018	-0.548407	0.583413	0.994914	NA
AT1G12820	190.751	0.111855	0.312902	0.357477	0.720734	0.994914	NA
AT1G12830	155.945	0.735692	0.337979	2.17674	0.0294997	0.512588	NA
AT1G12840	737.887	0.306122	0.204742	1.49516	0.134872	0.842885	NA
AT1G12845	54.4665	-0.298102	0.603873	-0.493649	0.621554	0.994914	NA
AT1G12850	309.946	0.155904	0.26301	0.592769	0.553335	0.994914	NA
AT1G12860	5.73834	-0.0386889	1.48367	-0.0260766	0.979196	0.998671	NA
AT1G12880	25.3848	0.0164837	0.761649	0.0216422	0.982733	0.998869	NA
AT1G12900	35.0572	-0.811114	0.629468	-1.28857	0.197548	0.899502	NA
AT1G12910	272.047	-0.186635	0.291984	-0.639198	0.522694	0.994914	NA
AT1G12920	699.174	-0.07364	0.255447	-0.288279	0.773133	0.99584	NA
AT1G12930	13.8916	-1.58652	1.006	-1.57705	0.114784	0.817047	NA
AT1G12950	66.7965	1.70186	0.48985	3.47425	0.000512282	0.0377857	Significant
AT1G12970	98.744	-0.574885	0.394721	-1.45643	0.145273	0.858019	NA
AT1G12990	106.789	-0.033374	0.385426	-0.0865898	0.930998	0.996769	NA
AT1G13000	278.529	0.299291	0.269035	1.11246	0.26594	0.954124	NA
AT1G13020	169.689	-0.0615536	0.315488	-0.195106	0.84531	0.996769	NA
AT1G13030	39.8285	-0.171308	0.663775	-0.258082	0.796344	0.996205	NA
AT1G13040	2.48909	0.858322	2.51767	0.340919	0.733164	NA	NA
AT1G13050	9.50999	-2.0107	1.30306	-1.54306	0.122817	0.8277	NA
AT1G13060	773.91	0.300043	0.197494	1.51925	0.128699	0.838357	NA
AT1G13080	142.073	-0.516681	0.362811	-1.42411	0.154416	0.86751	NA
AT1G13090	84.0065	-0.478804	0.433172	-1.10535	0.26901	0.954545	NA
AT1G13100	76.8726	-0.982081	0.4538	-2.16413	0.0304546	0.521586	NA
AT1G13110	134.973	-1.15993	0.376639	-3.07968	0.00207224	0.110462	NA
AT1G13120	163.227	-0.0222903	0.319029	-0.069869	0.944298	0.996769	NA
AT1G13160	97.6773	0.207025	0.421291	0.491405	0.62314	0.994914	NA
AT1G13170	122.844	0.316709	0.453679	0.698092	0.48512	0.994914	NA
AT1G13180	39.7037	-0.510915	0.593128	-0.86139	0.389024	0.988016	NA
AT1G13190	100.401	0.00289763	0.435026	0.00666082	0.994686	0.999967	NA
AT1G13195	55.5596	-0.0624216	0.529797	-0.117822	0.906209	0.996769	NA
AT1G13210	173.228	-0.25196	0.320551	-0.786022	0.431855	0.993173	NA
AT1G13220	210.989	0.384608	0.291613	1.3189	0.187203	0.893505	NA
AT1G13230	1.16433	1.61012	3.99317	0.403219	0.686787	NA	NA
AT1G13245	214.293	-0.469029	0.295722	-1.58605	0.112728	0.814677	NA
AT1G13250	112.768	0.163194	0.390125	0.418313	0.675719	0.994914	NA
AT1G13260	184.848	-0.386066	0.339034	-1.13872	0.254818	0.947164	NA
AT1G13270	30.3698	-1.28274	0.685846	-1.8703	0.0614418	0.688245	NA
AT1G13280	989.857	-0.0796774	0.1989	-0.400591	0.688721	0.994914	NA
AT1G13300	1068.19	0.0543618	0.192237	0.282786	0.777341	0.99584	NA
AT1G13320	618.067	0.0944482	0.21962	0.430053	0.667157	0.994914	NA
AT1G13330	12.359	1.50837	1.06213	1.42014	0.155567	0.86751	NA
AT1G13340	163.529	-0.717705	0.320263	-2.24098	0.0250272	0.470514	NA
AT1G13350	283.961	0.0931508	0.263877	0.353008	0.724082	0.994914	NA
AT1G13360	319.316	-0.0657867	0.253281	-0.259738	0.795066	0.996205	NA
AT1G13380	231.985	-0.286698	0.286816	-0.999588	0.31751	0.969019	NA
AT1G13390	241.242	-0.711809	0.292826	-2.43082	0.0150646	0.368762	NA
AT1G13410	1.53597	-3.74297	3.30779	-1.13156	0.257818	NA	NA
AT1G13420	1366.64	1.70538	0.523038	3.26052	0.00111207	0.0673973	NA
AT1G13430	5.90368	-0.485606	1.68329	-0.288486	0.772974	0.99584	NA
AT1G13440	20024.7	0.142168	0.159362	0.892111	0.372334	0.98703	NA
AT1G13448	10.659	2.29957	1.146	2.00659	0.044793	0.612566	NA
AT1G13450	157.395	-0.408867	0.34232	-1.1944	0.232322	0.930951	NA
AT1G13460	85.469	0.742534	0.519907	1.4282	0.153233	0.865545	NA
AT1G13480	54.109	-0.433977	0.561633	-0.772705	0.439697	0.993327	NA
AT1G13490	1.49699	1.63752	3.98473	0.410948	0.68111	NA	NA
AT1G13500	10.3278	-1.02502	1.1565	-0.886312	0.375449	0.98703	NA
AT1G13510	82.8799	0.183169	0.423613	0.432396	0.665453	0.994914	NA
AT1G13520	137.035	-1.1987	0.363804	-3.2949	0.000984557	0.0608316	NA
AT1G13530	102.677	0.4028	0.396811	1.01509	0.310062	0.964884	NA
AT1G13540	16.3354	-0.0362823	1.13422	-0.0319888	0.974481	0.998244	NA
AT1G13550	20.4879	0.981256	0.814473	1.20477	0.22829	0.928365	NA
AT1G13560	673.238	0.175226	0.208282	0.841291	0.400185	0.990671	NA
AT1G13570	93.3206	-0.173842	0.453374	-0.383439	0.701394	0.994914	NA
AT1G13580	134.234	0.717103	0.365017	1.96457	0.0494636	0.631928	NA
AT1G13590	144.236	-0.439164	0.35775	-1.22757	0.219608	0.920828	NA
AT1G13600	11.8796	0.359637	1.08235	0.332273	0.739683	0.994914	NA
AT1G13610	4.6234	2.04487	2.02009	1.01226	0.311412	0.964971	NA
AT1G13620	5.82473	-3.56285	1.96603	-1.8122	0.0699551	0.718147	NA
AT1G13630	5.41924	4.27837	1.95764	2.18548	0.0288538	0.506538	NA
AT1G13635	30.4647	0.502751	0.813544	0.617977	0.536591	0.994914	NA
AT1G13640	231.561	-0.288828	0.299786	-0.963448	0.335323	0.971185	NA
AT1G13670	325.024	-0.328008	0.312678	-1.04903	0.294165	0.958391	NA
AT1G13690	137.92	0.191503	0.341141	0.561358	0.574553	0.994914	NA
AT1G13700	79.2023	-0.114173	0.437192	-0.261151	0.793976	0.996205	NA
AT1G13710	3.28894	0.0799383	2.0765	0.0384967	0.969292	NA	NA
AT1G13730	160.712	0.543157	0.346997	1.56531	0.117511	0.819373	NA
AT1G13740	75.6806	0.657289	0.46516	1.41304	0.157644	0.870148	NA
AT1G13750	114.195	0.402599	0.430307	0.93561	0.349474	0.981077	NA
AT1G13770	29.4043	-0.190464	0.691074	-0.275605	0.782851	0.99584	NA
AT1G13780	24.0231	-0.0453295	0.787976	-0.0575265	0.954126	0.997267	NA
AT1G13800	18.8321	0.153507	0.850542	0.180481	0.856775	0.996769	NA
AT1G13810	23.4054	0.12988	0.801431	0.16206	0.871259	0.996769	NA
AT1G13820	20.3715	0.932552	0.850846	1.09603	0.273066	0.954545	NA
AT1G13830	225.849	-0.0827443	0.321892	-0.257057	0.797135	0.996421	NA
AT1G13860	66.3822	0.533001	0.488194	1.09178	0.27493	0.95456	NA
AT1G13870	74.0179	0.0437754	0.451714	0.0969097	0.922798	0.996769	NA
AT1G13880	156.905	-0.564741	0.35969	-1.57008	0.116397	0.817961	NA
AT1G13900	117.792	-0.65408	0.404718	-1.61614	0.106064	0.80188	NA
AT1G13910	42.6043	0.0568985	0.704428	0.0807727	0.935623	0.996769	NA
AT1G13920	51.2356	0.454255	0.533223	0.851904	0.394267	0.98992	NA
AT1G13930	14786.8	-0.275674	0.151057	-1.82497	0.0680051	0.714598	NA
AT1G13940	51.1027	0.0645708	0.560669	0.115167	0.908312	0.996769	NA
AT1G13950	281.515	0.0264039	0.265966	0.0992753	0.92092	0.996769	NA
AT1G13960	194.891	-0.265134	0.299339	-0.885732	0.375762	0.98703	NA
AT1G13970	96.7573	0.575527	0.397399	1.44823	0.147552	0.858935	NA
AT1G13980	236.936	-0.0585941	0.305436	-0.191838	0.847869	0.996769	NA
AT1G13990	142.792	-0.186974	0.35006	-0.534121	0.593258	0.994914	NA
AT1G14000	251.13	-0.512425	0.274379	-1.86758	0.0618202	0.689573	NA
AT1G14010	180.674	0.276103	0.361236	0.764328	0.444672	0.993327	NA
AT1G14020	57.0955	0.141149	0.550269	0.25651	0.797557	0.996421	NA
AT1G14030	6.60861	-1.03295	1.37808	-0.749556	0.453522	0.993907	NA
AT1G14040	140.447	-0.154512	0.340101	-0.454314	0.649603	0.994914	NA
AT1G14060	313.349	0.404118	0.294967	1.37005	0.170673	0.877336	NA
AT1G14080	85.4531	-0.301458	0.443791	-0.679279	0.496961	0.994914	NA
AT1G14120	203.927	1.3886	0.30872	4.49793	6.86182e-06	0.00119798	Significant
AT1G14130	65.0187	0.701793	0.523031	1.34178	0.179667	0.88775	NA
AT1G14140	110.331	0.329805	0.427755	0.771015	0.440698	0.993327	NA
AT1G14150	3.1889	-2.78514	2.15035	-1.2952	0.19525	NA	NA
AT1G14160	319.748	-0.125962	0.262857	-0.479203	0.631794	0.994914	NA
AT1G14170	76.3504	0.482753	0.523632	0.921931	0.356565	0.985393	NA
AT1G14180	17.7494	0.701696	0.879962	0.797416	0.425209	0.993173	NA
AT1G14185	133.07	0.633488	0.382997	1.65403	0.0981214	0.788535	NA
AT1G14190	79.5216	0.405093	0.481794	0.840801	0.40046	0.990671	NA
AT1G14200	370.892	0.0656047	0.261759	0.25063	0.8021	0.996769	NA
AT1G14210	423.545	-0.227174	0.230816	-0.984222	0.325006	0.970305	NA
AT1G14220	92.6837	0.676374	0.442878	1.52722	0.126705	0.834037	NA
AT1G14230	116.049	-0.280961	0.37729	-0.744681	0.456464	0.993907	NA
AT1G14240	294.454	1.53789	0.375835	4.09194	4.27788e-05	0.00550054	Significant
AT1G14260	6.86444	1.18113	1.38011	0.855819	0.392098	0.989013	NA
AT1G14270	15.6913	-0.585642	1.00419	-0.583198	0.55976	0.994914	NA
AT1G14280	30.601	0.668648	0.692068	0.966159	0.333964	0.970726	NA
AT1G14290	309.017	-0.0216913	0.257974	-0.0840833	0.93299	0.996769	NA
AT1G14300	90.7908	0.0999648	0.458016	0.218256	0.827229	0.996769	NA
AT1G14310	34.1628	-0.00781853	0.671176	-0.011649	0.990706	0.999345	NA
AT1G14320	4875.61	0.136911	0.163452	0.837623	0.402243	0.991129	NA
AT1G14330	92.0015	0.39372	0.433512	0.908212	0.363766	0.985938	NA
AT1G14340	121.564	-0.464915	0.378686	-1.22771	0.219557	0.920828	NA
AT1G14345	15.9643	0.528389	0.915675	0.577049	0.563906	0.994914	NA
AT1G14350	26.07	-2.11515	0.816845	-2.58941	0.00961409	0.291796	NA
AT1G14360	34.8642	0.412481	0.675349	0.610767	0.541354	0.994914	NA
AT1G14370	100.404	-0.173028	0.409161	-0.422884	0.67238	0.994914	NA
AT1G14380	676.27	-0.26691	0.221254	-1.20635	0.227682	0.927991	NA
AT1G14390	34.9539	0.905476	0.678648	1.33423	0.182127	0.890921	NA
AT1G14400	2195.72	-0.00946083	0.172969	-0.0546967	0.95638	0.997267	NA
AT1G14410	52.6603	-0.297553	0.52055	-0.571613	0.567584	0.994914	NA
AT1G14430	2.68883	-0.366565	2.26843	-0.161594	0.871625	NA	NA
AT1G14450	1035.03	-0.0795994	0.19294	-0.41256	0.679929	0.994914	NA
AT1G14455	13.0705	-2.05348	1.1406	-1.80035	0.0718047	0.724519	NA
AT1G14460	83.6614	-0.00878637	0.438228	-0.0200498	0.984004	0.999001	NA
AT1G14480	9.52463	1.35077	1.36747	0.987789	0.323256	0.96972	NA
AT1G14490	2.1771	-2.07576	2.86363	-0.724871	0.468531	NA	NA
AT1G14500	7.08601	0.556508	1.57489	0.353363	0.723816	0.994914	NA
AT1G14510	317.487	-0.0373833	0.296014	-0.126289	0.899503	0.996769	NA
AT1G14520	14.5523	0.409342	1.1503	0.355858	0.721947	0.994914	NA
AT1G14530	41.3405	0.0627839	0.680384	0.0922772	0.926478	0.996769	NA
AT1G14540	39.1349	-0.665924	0.621331	-1.07177	0.283824	0.95456	NA
AT1G14550	8.02959	1.02714	1.72181	0.596547	0.55081	0.994914	NA
AT1G14560	28.1201	0.232926	0.821343	0.283591	0.776723	0.99584	NA
AT1G14570	295.958	0.121469	0.260066	0.467069	0.640451	0.994914	NA
AT1G14580	16.0619	0.413778	0.909963	0.454719	0.649311	0.994914	NA
AT1G14590	5.79415	1.60074	1.56702	1.02152	0.30701	0.96406	NA
AT1G14600	10.4097	2.44009	1.40841	1.73251	0.0831824	0.761351	NA
AT1G14610	678.03	0.190701	0.218305	0.873553	0.382362	0.987409	NA
AT1G14620	138.995	0.899395	0.361598	2.48728	0.0128725	0.342026	NA
AT1G14630	9.60587	1.17735	1.32667	0.887442	0.374841	0.98703	NA
AT1G14640	17.068	-0.535857	0.917105	-0.584293	0.559024	0.994914	NA
AT1G14642	1.12184	-0.486011	3.97835	-0.122164	0.902769	NA	NA
AT1G14650	832.408	0.0463588	0.216932	0.213702	0.83078	0.996769	NA
AT1G14660	9.22939	-0.377955	1.23616	-0.30575	0.759795	0.994914	NA
AT1G14670	225.741	0.248056	0.301788	0.821955	0.411103	0.992322	NA
AT1G14680	10.3431	0.776673	1.10145	0.705138	0.480725	0.994914	NA
AT1G14685	211.126	0.0378288	0.293519	0.12888	0.897452	0.996769	NA
AT1G14686	1.20333	-2.98149	3.98993	-0.747252	0.454911	NA	NA
AT1G14690	371.274	-0.0917628	0.24427	-0.375661	0.707169	0.994914	NA
AT1G14700	14.1564	-0.430834	1.02361	-0.420897	0.67383	0.994914	NA
AT1G14710	268.702	0.238895	0.291657	0.819098	0.412731	0.992322	NA
AT1G14720	233.791	0.0413383	0.329426	0.125486	0.900139	0.996769	NA
AT1G14730	278.785	0.190711	0.296595	0.643004	0.520222	0.994914	NA
AT1G14740	391.689	-0.132933	0.243019	-0.547008	0.584373	0.994914	NA
AT1G14750	7.36398	-0.726617	1.29504	-0.561078	0.574745	0.994914	NA
AT1G14770	40.561	1.0192	0.592677	1.71966	0.0854939	0.764544	NA
AT1G14780	55.9843	-0.209248	0.516531	-0.405101	0.685403	0.994914	NA
AT1G14790	72.5137	-0.0998925	0.459256	-0.217509	0.827811	0.996769	NA
AT1G14810	580.848	0.0778261	0.28909	0.26921	0.787768	0.996205	NA
AT1G14820	34.8399	-0.203429	0.683098	-0.297803	0.765853	0.995801	NA
AT1G14830	565.846	0.141811	0.229509	0.617887	0.53665	0.994914	NA
AT1G14840	33.9739	0.338464	0.735479	0.460195	0.645377	0.994914	NA
AT1G14850	217.75	0.156924	0.298516	0.52568	0.59911	0.994914	NA
AT1G14860	643.082	0.0747281	0.226342	0.330157	0.741282	0.994914	NA
AT1G14870	4268.34	-0.47245	0.198088	-2.38505	0.0170769	0.390124	NA
AT1G14890	123.68	-0.54469	0.370115	-1.47168	0.141108	0.854237	NA
AT1G14900	857.073	0.0594885	0.197416	0.301336	0.763158	0.995656	NA
AT1G14910	116.172	0.546894	0.476271	1.14829	0.250851	0.94462	NA
AT1G14920	115.143	-0.232619	0.429105	-0.542103	0.587747	0.994914	NA
AT1G14960	1009.42	1.53991	0.228533	6.73826	1.60298e-11	1.90655e-08	Significant
AT1G14970	47.308	-0.108073	0.591438	-0.182729	0.85501	0.996769	NA
AT1G14980	1437.54	0.147221	0.191859	0.767337	0.442881	0.993327	NA
AT1G14990	53.9558	-0.323528	0.519024	-0.62334	0.533061	0.994914	NA
AT1G15000	109.244	0.173508	0.392733	0.441795	0.658637	0.994914	NA
AT1G15002	8.46639	-2.26701	1.43057	-1.58468	0.113038	0.814677	NA
AT1G15010	18.2227	-1.45756	0.956983	-1.52308	0.127739	0.836144	NA
AT1G15020	115.437	0.113001	0.391608	0.288555	0.772922	0.99584	NA
AT1G15030	74.4116	-0.303141	0.469988	-0.644996	0.51893	0.994914	NA
AT1G15040	648.796	-0.570225	0.246904	-2.3095	0.0209157	0.438355	NA
AT1G15050	12.6909	0.0955208	1.1342	0.084219	0.932882	0.996769	NA
AT1G15060	105.279	0.215433	0.418583	0.514672	0.606782	0.994914	NA
AT1G15080	21.9039	0.370297	0.780837	0.474231	0.635335	0.994914	NA
AT1G15085	21.3758	-0.402547	0.788815	-0.510318	0.609828	0.994914	NA
AT1G15100	115.472	0.570565	0.424862	1.34294	0.179291	0.887593	NA
AT1G15110	214.646	0.371842	0.30848	1.2054	0.228048	0.928365	NA
AT1G15120	3565.82	0.154084	0.172259	0.894488	0.371061	0.98703	NA
AT1G15130	659.229	-0.0544884	0.210055	-0.2594	0.795326	0.996205	NA
AT1G15140	120.589	0.295542	0.406924	0.726282	0.467666	0.993907	NA
AT1G15160	2.86784	-1.80851	3.08414	-0.58639	0.557613	NA	NA
AT1G15165	1.10456	2.46079	3.98497	0.617519	0.536892	NA	NA
AT1G15170	67.3338	-0.337005	0.49075	-0.686716	0.492262	0.994914	NA
AT1G15175	3.6569	-0.243969	2.50841	-0.0972604	0.92252	NA	NA
AT1G15180	9.0454	-1.2526	1.27821	-0.979966	0.327103	0.970726	NA
AT1G15190	1.79375	-2.33363	2.85695	-0.816825	0.414029	NA	NA
AT1G15200	615.155	0.110687	0.248462	0.445486	0.655968	0.994914	NA
AT1G15210	882.703	-0.447762	0.21798	-2.05414	0.0399625	0.587248	NA
AT1G15215	18.3057	0.188046	0.86177	0.218209	0.827266	0.996769	NA
AT1G15220	33.748	0.562353	0.657274	0.855584	0.392228	0.989016	NA
AT1G15230	336.553	0.0713642	0.255913	0.278861	0.780351	0.99584	NA
AT1G15240	197.034	-0.0775004	0.318217	-0.243546	0.807583	0.996769	NA
AT1G15250	220.901	0.25243	0.314761	0.801973	0.422569	0.993173	NA
AT1G15260	2.0958	1.73178	2.72484	0.635553	0.525068	NA	NA
AT1G15270	2307.7	0.274362	0.165465	1.65813	0.0972918	0.786184	NA
AT1G15280	616.679	-0.0357971	0.218883	-0.163544	0.87009	0.996769	NA
AT1G15290	122.328	0.136126	0.367572	0.370337	0.711131	0.994914	NA
AT1G15310	68.0564	0.454518	0.469517	0.968055	0.333017	0.970726	NA
AT1G15320	3.75873	-1.2401	2.01941	-0.61409	0.539156	NA	NA
AT1G15330	21.5822	-0.423325	0.861202	-0.491551	0.623037	0.994914	NA
AT1G15340	2189.41	0.0677284	0.203722	0.332456	0.739545	0.994914	NA
AT1G15350	651.215	-0.165591	0.246559	-0.671609	0.501833	0.994914	NA
AT1G15370	363.288	0.271513	0.272384	0.996802	0.318861	0.969445	NA
AT1G15380	3501.72	-0.656013	0.170667	-3.84382	0.000121136	0.012197	Significant
AT1G15385	2.89845	-1.93653	2.43159	-0.796401	0.425799	NA	NA
AT1G15390	66.4231	-0.0489674	0.521049	-0.0939786	0.925126	0.996769	NA
AT1G15400	660.175	-0.513961	0.212602	-2.41747	0.0156287	0.375024	NA
AT1G15410	114.807	-0.121722	0.392063	-0.310465	0.756207	0.994914	NA
AT1G15415	1.24786	1.73316	3.6618	0.473309	0.635993	NA	NA
AT1G15420	355.054	0.102999	0.255365	0.403338	0.686699	0.994914	NA
AT1G15430	47.8798	-0.088632	0.540731	-0.163912	0.869801	0.996769	NA
AT1G15440	182.73	0.117757	0.342702	0.343614	0.731136	0.994914	NA
AT1G15460	18.7954	1.02095	0.925181	1.10351	0.269805	0.954545	NA
AT1G15470	79.7407	0.140191	0.431563	0.324845	0.745298	0.994914	NA
AT1G15480	18.0348	0.861271	0.880251	0.978438	0.327858	0.970726	NA
AT1G15490	102.957	0.17447	0.410026	0.425508	0.670466	0.994914	NA
AT1G15500	1313.06	-0.16213	0.209702	-0.773146	0.439436	0.993327	NA
AT1G15510	9.07226	0.254244	1.36486	0.186279	0.852226	0.996769	NA
AT1G15520	3.54847	4.49457	2.57665	1.74435	0.0810983	NA	NA
AT1G15530	14.2234	-1.64882	1.04401	-1.57932	0.114263	0.817047	NA
AT1G15550	42.8011	-1.01633	0.600052	-1.69374	0.0903139	0.77254	NA
AT1G15570	31.0646	-0.508572	0.662583	-0.76756	0.442749	0.993327	NA
AT1G15580	2.59271	-3.73712	2.51281	-1.48723	0.136955	NA	NA
AT1G15625	34.7551	-2.26055	0.680148	-3.32362	0.000888577	0.0563654	NA
AT1G15630	12.4809	0.131311	1.0506	0.124987	0.900534	0.996769	NA
AT1G15640	17.8022	0.0593027	0.85922	0.0690192	0.944974	0.996769	NA
AT1G15660	159.976	0.415637	0.38251	1.0866	0.277213	0.95456	NA
AT1G15670	216.869	-0.2126	0.350291	-0.606924	0.543901	0.994914	NA
AT1G15690	3013.32	0.128012	0.166573	0.768506	0.442187	0.993327	NA
AT1G15700	125.98	-0.67618	0.400399	-1.68877	0.0912645	0.775571	NA
AT1G15710	54.6419	-0.149379	0.512647	-0.291388	0.770754	0.99584	NA
AT1G15720	46.4855	0.118359	0.597919	0.197951	0.843083	0.996769	NA
AT1G15730	58.413	-0.269684	0.528615	-0.510171	0.609932	0.994914	NA
AT1G15740	494.382	-0.0543359	0.219522	-0.24752	0.804506	0.996769	NA
AT1G15750	332.545	-0.000861434	0.265361	-0.00324627	0.99741	0.999967	NA
AT1G15760	41.786	-0.255552	0.579605	-0.440907	0.65928	0.994914	NA
AT1G15780	74.4297	-0.211865	0.479962	-0.44142	0.658909	0.994914	NA
AT1G15790	23.7819	-1.10411	0.832629	-1.32605	0.184822	0.893426	NA
AT1G15800	52.8242	-0.1388	0.52822	-0.26277	0.792728	0.996205	NA
AT1G15810	383.412	0.231343	0.250569	0.923269	0.355867	0.985393	NA
AT1G15820	176.796	-0.648744	0.315121	-2.05872	0.0395214	0.584152	NA
AT1G15830	4.38683	-4.17113	2.0494	-2.0353	0.0418212	0.601529	NA
AT1G15840	1.06964	-1.44628	3.98664	-0.36278	0.716769	NA	NA
AT1G15860	161.757	0.229	0.358367	0.63901	0.522817	0.994914	NA
AT1G15870	5.55193	1.15984	1.61027	0.720277	0.471355	0.994279	NA
AT1G15880	351.332	0.101726	0.264636	0.3844	0.700682	0.994914	NA
AT1G15885	12.3429	-1.10787	1.1134	-0.995036	0.319719	0.96972	NA
AT1G15890	141.221	-0.784424	0.381056	-2.05855	0.039537	0.584152	NA
AT1G15900	26.5782	0.391176	0.741002	0.527901	0.597568	0.994914	NA
AT1G15910	229.242	0.109572	0.293721	0.373046	0.709114	0.994914	NA
AT1G15920	265.768	-0.117318	0.271167	-0.432642	0.665275	0.994914	NA
AT1G15930	2699.16	0.174489	0.191937	0.909094	0.3633	0.985938	NA
AT1G15940	219.823	0.342434	0.319846	1.07062	0.284338	0.95456	NA
AT1G15950	1530.86	0.155389	0.191492	0.811461	0.417101	0.992322	NA
AT1G15960	1.63812	0.338196	3.58749	0.094271	0.924894	NA	NA
AT1G15970	138.96	0.107729	0.340117	0.316741	0.75144	0.994914	NA
AT1G15980	4.46945	-0.493938	1.665	-0.29666	0.766726	0.995801	NA
AT1G16000	151.543	0.38833	0.332635	1.16744	0.243034	0.93871	NA
AT1G16010	332.897	0.205642	0.271495	0.757444	0.448784	0.993907	NA
AT1G16020	59.5117	0.710766	0.491162	1.44711	0.147866	0.858935	NA
AT1G16022	103.438	-0.524984	0.386087	-1.35976	0.173907	0.880066	NA
AT1G16030	47.0538	-0.332518	0.56643	-0.587042	0.557176	0.994914	NA
AT1G16040	139.119	-0.00616018	0.362944	-0.0169728	0.986458	0.999166	NA
AT1G16060	158.288	0.00892307	0.333124	0.026786	0.97863	0.998671	NA
AT1G16070	7.6645	-1.16309	1.79689	-0.647281	0.51745	0.994914	NA
AT1G16080	47.6992	-0.301719	0.561573	-0.537275	0.591078	0.994914	NA
AT1G16090	2.31568	-0.980729	2.58625	-0.379209	0.704533	NA	NA
AT1G16110	26.6025	-0.501792	0.757835	-0.66214	0.507882	0.994914	NA
AT1G16120	14.876	-0.142167	0.943122	-0.150741	0.88018	0.996769	NA
AT1G16130	47.2569	-0.140725	0.544235	-0.258573	0.795965	0.996205	NA
AT1G16150	18.3928	0.288228	1.00884	0.285703	0.775106	0.99584	NA
AT1G16160	12.5262	-0.785395	1.16488	-0.674231	0.500164	0.994914	NA
AT1G16170	179.24	0.145655	0.340651	0.427579	0.668958	0.994914	NA
AT1G16180	1753.14	-0.492187	0.23829	-2.0655	0.038876	0.581155	NA
AT1G16190	102.111	0.3747	0.425005	0.881635	0.377974	0.987049	NA
AT1G16210	336.125	-0.338645	0.258721	-1.30892	0.190561	0.893505	NA
AT1G16220	30.8657	-0.0679841	0.664087	-0.102372	0.918461	0.996769	NA
AT1G16225	1.11582	0.945172	3.9776	0.237624	0.812173	NA	NA
AT1G16240	1016.46	-0.115569	0.190461	-0.606782	0.543995	0.994914	NA
AT1G16250	54.3585	0.135446	0.526892	0.257066	0.797128	0.996421	NA
AT1G16260	4.52664	-2.24245	2.00233	-1.11992	0.262749	0.953432	NA
AT1G16270	144.601	0.0254745	0.343016	0.0742662	0.940799	0.996769	NA
AT1G16280	52.9759	-0.00156144	0.521659	-0.00299322	0.997612	0.999967	NA
AT1G16300	60.5572	1.01279	0.500975	2.02163	0.0432149	0.608431	NA
AT1G16310	47.1134	-0.224526	0.578711	-0.387977	0.698033	0.994914	NA
AT1G16320	59.2998	0.0693407	0.509195	0.136177	0.891681	0.996769	NA
AT1G16330	8.87608	-2.0582	1.26678	-1.62475	0.104216	0.799644	NA
AT1G16340	50.5221	-0.562722	0.578601	-0.972556	0.330774	0.970726	NA
AT1G16350	385.011	0.283654	0.237774	1.19296	0.232886	0.930951	NA
AT1G16360	1.28445	3.68897	3.5502	1.03909	0.298764	NA	NA
AT1G16370	233.891	0.933975	0.313747	2.97684	0.00291236	0.139252	NA
AT1G16380	1.25468	-1.58289	3.98856	-0.396858	0.691472	NA	NA
AT1G16390	159.125	-0.0754925	0.328471	-0.22983	0.818224	0.996769	NA
AT1G16400	115.127	0.570917	0.527266	1.08279	0.278903	0.95456	NA
AT1G16410	1.16196	-0.830776	3.14954	-0.263777	0.791952	NA	NA
AT1G16420	9.02258	-0.281363	1.1989	-0.234685	0.814454	0.996769	NA
AT1G16430	31.0219	-0.0755271	0.798861	-0.0945435	0.924678	0.996769	NA
AT1G16440	51.6892	0.230144	0.545182	0.422142	0.672921	0.994914	NA
AT1G16445	16.4769	1.29029	0.938149	1.37536	0.16902	0.876179	NA
AT1G16460	171.046	-0.0450058	0.325057	-0.138455	0.889881	0.996769	NA
AT1G16470	414.062	0.381502	0.251397	1.51753	0.129133	0.838455	NA
AT1G16480	18.1227	0.131546	0.855826	0.153706	0.877842	0.996769	NA
AT1G16489	10.6799	-0.228484	1.20673	-0.189342	0.849825	0.996769	NA
AT1G16490	8.52801	-0.196608	1.31819	-0.14915	0.881435	0.996769	NA
AT1G16500	50.0599	1.10089	0.547833	2.00953	0.0444808	0.612566	NA
AT1G16515	20.5	-0.346517	0.816071	-0.424616	0.671117	0.994914	NA
AT1G16520	73.3721	0.775263	0.51729	1.4987	0.133951	0.842885	NA
AT1G16530	5.72888	-0.0675374	1.70985	-0.0394991	0.968492	0.997534	NA
AT1G16540	35.9606	0.491703	0.647204	0.759733	0.447414	0.993907	NA
AT1G16560	435.318	-0.0246338	0.234134	-0.105212	0.916207	0.996769	NA
AT1G16570	76.9338	0.0696255	0.493345	0.141129	0.887768	0.996769	NA
AT1G16590	33.638	-0.106935	0.668739	-0.159905	0.872956	0.996769	NA
AT1G16610	434.542	0.337074	0.25749	1.30908	0.190508	0.893505	NA
AT1G16630	89.888	-0.39016	0.423194	-0.921942	0.356559	0.985393	NA
AT1G16635	10.7633	1.90065	1.31278	1.44781	0.14767	0.858935	NA
AT1G16640	12.4578	0.194337	1.08907	0.178443	0.858375	0.996769	NA
AT1G16650	18.7032	0.306966	0.955721	0.321188	0.748068	0.994914	NA
AT1G16670	94.8349	-0.89681	0.402433	-2.22847	0.025849	0.477116	NA
AT1G16680	179.995	0.562092	0.342246	1.64236	0.100515	0.793676	NA
AT1G16690	32.3969	1.27778	0.671122	1.90394	0.0569178	0.667784	NA
AT1G16700	745.961	0.242113	0.205126	1.18031	0.237876	0.933041	NA
AT1G16710	334.623	-0.167795	0.262078	-0.640248	0.522012	0.994914	NA
AT1G16720	109.472	0.488352	0.396728	1.23095	0.218342	0.920569	NA
AT1G16740	194.221	0.393589	0.3124	1.25989	0.20771	0.909548	NA
AT1G16750	2.31539	-0.717318	2.93567	-0.244345	0.806963	NA	NA
AT1G16780	8.34824	-0.998078	1.23657	-0.80713	0.419591	0.992878	NA
AT1G16790	37.6756	0.192301	0.805536	0.238724	0.811319	0.996769	NA
AT1G16800	85.8189	-0.113242	0.418558	-0.270552	0.786735	0.996096	NA
AT1G16810	1064.16	-0.0805192	0.187542	-0.429339	0.667676	0.994914	NA
AT1G16820	27.2488	-1.15385	0.721382	-1.59949	0.109712	0.809542	NA
AT1G16825	28.9612	-0.481689	0.775535	-0.621105	0.534531	0.994914	NA
AT1G16830	10.547	0.349116	1.14308	0.305417	0.760048	0.994914	NA
AT1G16840	366.533	0.118642	0.2522	0.470428	0.638049	0.994914	NA
AT1G16850	33.8748	0.0442913	0.644112	0.0687633	0.945178	0.996769	NA
AT1G16860	820.064	0.000392336	0.200179	0.00195992	0.998436	0.999967	NA
AT1G16870	192.376	0.453628	0.311931	1.45426	0.145875	0.858379	NA
AT1G16880	63.5716	-0.253196	0.480133	-0.527346	0.597953	0.994914	NA
AT1G16890	531.788	0.0341521	0.215949	0.158149	0.874339	0.996769	NA
AT1G16900	231.945	0.140075	0.312678	0.447985	0.654164	0.994914	NA
AT1G16905	3.21444	2.03826	2.93961	0.693376	0.488074	NA	NA
AT1G16916	246.024	-0.0247857	0.280402	-0.0883935	0.929564	0.996769	NA
AT1G16920	631.606	-0.0104105	0.213181	-0.0488341	0.961051	0.997309	NA
AT1G16930	19.4357	-0.659102	0.945539	-0.697064	0.485763	0.994914	NA
AT1G16960	25.0078	0.743887	0.81289	0.915114	0.360132	0.985938	NA
AT1G16970	222.322	-0.0138891	0.36395	-0.038162	0.969558	0.997637	NA
AT1G17020	45.934	0.0589661	0.554588	0.106324	0.915325	0.996769	NA
AT1G17030	2.49517	-3.49918	2.60255	-1.34452	0.17878	NA	NA
AT1G17040	13.1861	-0.416239	1.03451	-0.402352	0.687425	0.994914	NA
AT1G17050	86.8317	1.17431	0.428238	2.7422	0.00610287	0.227275	NA
AT1G17060	86.1062	-0.220572	0.436203	-0.505663	0.613093	0.994914	NA
AT1G17070	151.75	-0.159833	0.341486	-0.468052	0.639747	0.994914	NA
AT1G17080	804.301	-0.216309	0.240078	-0.900994	0.367592	0.985938	NA
AT1G17090	35.3838	-0.0353888	0.691839	-0.0511518	0.959205	0.997309	NA
AT1G17100	25.0792	0.0468894	0.75703	0.0619387	0.950612	0.997267	NA
AT1G17110	62.3674	-0.10412	0.514046	-0.20255	0.839487	0.996769	NA
AT1G17120	89.0411	-0.53252	0.433296	-1.229	0.219072	0.920828	NA
AT1G17130	230.491	-0.0337769	0.296863	-0.11378	0.909413	0.996769	NA
AT1G17140	129.426	0.150629	0.359498	0.418997	0.675218	0.994914	NA
AT1G17145	244.757	0.141388	0.276737	0.510911	0.609414	0.994914	NA
AT1G17147	149.544	-0.571083	0.387468	-1.47388	0.140513	0.854025	NA
AT1G17160	110.921	-0.228542	0.378326	-0.604089	0.545784	0.994914	NA
AT1G17170	1682.85	0.386369	0.237513	1.62673	0.103795	0.799644	NA
AT1G17180	943.511	1.23063	0.216969	5.67191	1.41215e-08	6.3984e-06	Significant
AT1G17190	4262.64	0.498881	0.197016	2.53219	0.0113354	0.319102	NA
AT1G17200	24.7169	0.161822	1.00148	0.161583	0.871634	0.996769	NA
AT1G17210	228.403	0.123883	0.288171	0.429895	0.667272	0.994914	NA
AT1G17220	51.1494	-1.19054	0.530848	-2.24272	0.0249151	0.470514	NA
AT1G17230	14.7334	0.373704	1.02493	0.364613	0.7154	0.994914	NA
AT1G17232	14.3022	1.71572	1.20409	1.42491	0.154184	0.86751	NA
AT1G17235	7.13612	1.36203	1.73564	0.78474	0.432606	0.993323	NA
AT1G17240	30.6307	-0.283494	0.693764	-0.408632	0.68281	0.994914	NA
AT1G17250	5.20633	0.181323	1.55192	0.116838	0.906988	0.996769	NA
AT1G17255	7.8808	0.88215	1.60777	0.54868	0.583225	0.994914	NA
AT1G17270	26.3966	0.379773	0.767227	0.494995	0.620604	0.994914	NA
AT1G17280	404.113	0.0225619	0.233511	0.0966205	0.923028	0.996769	NA
AT1G17285	32.756	0.280923	0.657192	0.42746	0.669044	0.994914	NA
AT1G17290	303.044	-0.380173	0.298681	-1.27284	0.203075	0.903856	NA
AT1G17300	171.639	-0.605997	0.324884	-1.86527	0.0621436	0.689573	NA
AT1G17310	1.19186	2.99949	3.98351	0.752978	0.451463	NA	NA
AT1G17330	92.3963	0.028688	0.46893	0.0611776	0.951218	0.997267	NA
AT1G17340	235.287	0.0832194	0.299642	0.27773	0.78122	0.99584	NA
AT1G17345	9.67604	-0.0452871	1.31576	-0.034419	0.972543	0.997967	NA
AT1G17350	83.5135	0.374263	0.465272	0.804398	0.421167	0.993039	NA
AT1G17360	136.732	0.289806	0.35175	0.823897	0.409998	0.992322	NA
AT1G17370	527.612	-0.143581	0.232327	-0.618012	0.536567	0.994914	NA
AT1G17380	8.48242	1.55239	1.24905	1.24285	0.213922	0.915436	NA
AT1G17400	4.25982	-3.83515	2.10009	-1.82619	0.0678223	NA	NA
AT1G17410	63.695	0.224128	0.47648	0.470382	0.638082	0.994914	NA
AT1G17420	1.02442	-1.53513	3.91936	-0.391678	0.695296	NA	NA
AT1G17430	123.319	-0.272582	0.365562	-0.745654	0.455877	0.993907	NA
AT1G17440	59.6401	0.519589	0.496327	1.04687	0.29516	0.960329	NA
AT1G17450	83.6148	0.172388	0.432682	0.398418	0.690322	0.994914	NA
AT1G17455	41.1559	-0.706677	0.600092	-1.17761	0.23895	0.934156	NA
AT1G17460	14.2102	-1.68181	1.00609	-1.67162	0.094599	0.783947	NA
AT1G17470	276.732	0.200505	0.274205	0.731223	0.464643	0.993907	NA
AT1G17480	7.09416	-1.49192	1.51241	-0.986452	0.323912	0.96972	NA
AT1G17490	166.093	0.0560524	0.318945	0.175743	0.860496	0.996769	NA
AT1G17500	392.751	-0.0418982	0.265313	-0.15792	0.87452	0.996769	NA
AT1G17510	102.689	-0.0148129	0.424163	-0.0349225	0.972141	0.997944	NA
AT1G17520	86.1389	-0.173467	0.434059	-0.399639	0.689422	0.994914	NA
AT1G17530	96.595	-0.885129	0.594676	-1.48842	0.13664	0.846522	NA
AT1G17550	143.567	-0.241806	0.354931	-0.681275	0.495697	0.994914	NA
AT1G17560	59.3592	0.516496	0.494771	1.04391	0.296527	0.961408	NA
AT1G17580	121.768	0.227868	0.378062	0.602727	0.54669	0.994914	NA
AT1G17590	46.0992	0.505193	0.599517	0.842666	0.399415	0.990671	NA
AT1G17620	124.536	0.267245	0.414127	0.645322	0.518718	0.994914	NA
AT1G17630	8.48306	1.83247	1.29618	1.41375	0.157436	0.870148	NA
AT1G17640	16.3702	-0.343933	0.920896	-0.373477	0.708793	0.994914	NA
AT1G17650	15.1434	-2.3096	1.16264	-1.98652	0.0469761	0.622315	NA
AT1G17665	50.5994	-1.76907	0.681624	-2.59538	0.0094486	0.290479	NA
AT1G17680	91.4165	0.0674049	0.407859	0.165265	0.868735	0.996769	NA
AT1G17690	134.938	0.636619	0.38175	1.66764	0.0953879	0.783947	NA
AT1G17700	1.61977	-1.78262	3.21414	-0.554617	0.579157	NA	NA
AT1G17710	1.97582	-1.91889	3.58441	-0.535344	0.592412	NA	NA
AT1G17720	599.112	0.122008	0.226637	0.538339	0.590343	0.994914	NA
AT1G17730	255.569	-0.0863818	0.277695	-0.311068	0.755749	0.994914	NA
AT1G17744	5.09408	1.54492	1.70285	0.907256	0.364271	0.985938	NA
AT1G17745	3191.32	0.317158	0.162228	1.95501	0.0505813	0.637036	NA
AT1G17750	20.1261	-1.04559	0.872608	-1.19823	0.230827	0.928872	NA
AT1G17760	91.0603	0.526542	0.456438	1.15359	0.248668	0.942797	NA
AT1G17780	138.751	-0.0587022	0.354233	-0.165717	0.86838	0.996769	NA
AT1G17790	66.2293	-0.803625	0.487696	-1.6478	0.0993941	0.790372	NA
AT1G17810	2.5943	-4.7199	2.67042	-1.76747	0.0771488	NA	NA
AT1G17830	13.8323	0.612803	0.968682	0.632616	0.526985	0.994914	NA
AT1G17840	9.75234	2.41709	1.53422	1.57545	0.115153	0.817047	NA
AT1G17850	11.2043	-0.413762	1.07418	-0.38519	0.700097	0.994914	NA
AT1G17860	3679.48	-0.431224	0.19279	-2.23676	0.0253023	0.473632	NA
AT1G17870	1.68034	-0.568996	3.21626	-0.176912	0.859577	NA	NA
AT1G17880	1014.93	0.297125	0.223395	1.33004	0.183504	0.891755	NA
AT1G17890	349.111	0.144854	0.253801	0.570738	0.568177	0.994914	NA
AT1G17920	9.27158	1.46321	1.28724	1.1367	0.255662	0.947959	NA
AT1G17930	85.9387	0.384547	0.432957	0.888187	0.37444	0.98703	NA
AT1G17940	76.9353	0.00831044	0.492629	0.0168696	0.986541	0.999166	NA
AT1G17950	50.0049	0.302064	0.548604	0.550604	0.581905	0.994914	NA
AT1G17960	13.5605	-2.35434	1.14828	-2.05032	0.0403333	0.590418	NA
AT1G17970	156.961	0.0136266	0.339419	0.0401467	0.967976	0.997534	NA
AT1G17980	380.338	-0.109593	0.237415	-0.461608	0.644362	0.994914	NA
AT1G18030	60.8304	-0.473496	0.502515	-0.942253	0.346063	0.980065	NA
AT1G18040	37.9541	1.02628	0.611418	1.67853	0.0932442	0.782725	NA
AT1G18060	41.2411	-1.11228	0.647768	-1.7171	0.0859605	0.76573	NA
AT1G18070	742.018	0.218064	0.210894	1.034	0.301137	0.962072	NA
AT1G18075	1.00953	2.29494	3.95468	0.580311	0.561705	NA	NA
AT1G18080	5379.51	0.177882	0.175012	1.0164	0.30944	0.964884	NA
AT1G18090	15.4236	1.49458	1.03455	1.44466	0.148554	0.858935	NA
AT1G18100	23.5786	0.222253	0.772201	0.287818	0.773486	0.99584	NA
AT1G18140	252.06	1.25974	0.300686	4.18955	2.79503e-05	0.00388244	Significant
AT1G18150	242.011	0.166813	0.311411	0.535669	0.592187	0.994914	NA
AT1G18160	304.61	-0.149614	0.288108	-0.519298	0.603553	0.994914	NA
AT1G18170	14.4984	0.0190936	1.01575	0.0187975	0.985003	0.999031	NA
AT1G18180	32.6317	-0.0486013	0.745208	-0.0652184	0.948	0.99715	NA
AT1G18190	99.8833	-0.36533	0.3959	-0.922783	0.35612	0.985393	NA
AT1G18197	1.50568	2.86649	3.67454	0.780096	0.435334	NA	NA
AT1G18200	54.784	-0.18708	0.522011	-0.358383	0.720057	0.994914	NA
AT1G18210	641.014	-0.02793	0.229025	-0.121952	0.902937	0.996769	NA
AT1G18250	80.5669	-0.0492553	0.434441	-0.113376	0.909732	0.996769	NA
AT1G18260	321.148	-0.1743	0.254188	-0.685711	0.492895	0.994914	NA
AT1G18265	5.23188	-1.26242	1.89463	-0.666313	0.505211	0.994914	NA
AT1G18270	566.345	-0.498127	0.219326	-2.27117	0.0231366	0.455315	NA
AT1G18280	13.8138	-0.613654	1.00732	-0.609194	0.542396	0.994914	NA
AT1G18290	22.5608	-0.0852904	0.76725	-0.111164	0.911486	0.996769	NA
AT1G18300	51.7482	-1.56125	0.649525	-2.40368	0.0162312	0.380701	NA
AT1G18320	3.97506	3.14136	2.17151	1.44662	0.148003	NA	NA
AT1G18330	396.081	0.542804	0.261595	2.07498	0.0379887	0.575119	NA
AT1G18335	31.5353	0.162196	0.723557	0.224164	0.822629	0.996769	NA
AT1G18340	52.6857	-0.287283	0.517321	-0.555328	0.57867	0.994914	NA
AT1G18360	37.1757	-0.0351379	0.654734	-0.0536674	0.9572	0.997267	NA
AT1G18370	51.7134	0.628016	0.530457	1.18392	0.236446	0.932676	NA
AT1G18382	2.92919	3.36663	2.79528	1.2044	0.228436	NA	NA
AT1G18390	698.028	-0.192301	0.217936	-0.882374	0.377574	0.987049	NA
AT1G18400	5.90677	-0.148907	1.65731	-0.0898484	0.928408	0.996769	NA
AT1G18410	8.42624	4.21958	1.65169	2.55472	0.0106275	0.306887	NA
AT1G18415	17.3981	0.12141	0.911484	0.133201	0.894034	0.996769	NA
AT1G18420	8.79284	-0.567782	1.20041	-0.47299	0.63622	0.994914	NA
AT1G18430	8.69593	1.49066	1.42266	1.0478	0.29473	0.959686	NA
AT1G18440	23.6747	-0.409775	0.855978	-0.478721	0.632137	0.994914	NA
AT1G18450	241.091	0.036579	0.300783	0.121612	0.903206	0.996769	NA
AT1G18460	249.381	-0.0212676	0.272364	-0.0780853	0.93776	0.996769	NA
AT1G18470	326.224	-0.196842	0.256075	-0.768687	0.442079	0.993327	NA
AT1G18480	211.58	0.193075	0.292152	0.660871	0.508695	0.994914	NA
AT1G18485	2.57607	2.43132	2.71103	0.896828	0.369811	NA	NA
AT1G18490	102.9	0.269411	0.404978	0.665249	0.505891	0.994914	NA
AT1G18500	217.871	-0.252947	0.312137	-0.810369	0.417728	0.992322	NA
AT1G18540	1985.11	0.238915	0.179941	1.32774	0.184264	0.892744	NA
AT1G18550	21.505	0.996797	0.801728	1.24331	0.213753	0.915436	NA
AT1G18560	22.991	0.398328	0.760425	0.523823	0.600401	0.994914	NA
AT1G18570	61.4699	-0.911615	0.52266	-1.74418	0.0811271	0.756215	NA
AT1G18580	35.3369	0.121556	0.628372	0.193446	0.84661	0.996769	NA
AT1G18590	177.321	0.595331	0.360409	1.65182	0.0985709	0.789312	NA
AT1G18600	100.065	-0.280807	0.41221	-0.681223	0.495731	0.994914	NA
AT1G18610	27.7699	-0.206295	0.718762	-0.287014	0.774102	0.99584	NA
AT1G18620	168.154	0.312767	0.335055	0.933482	0.350571	0.981466	NA
AT1G18630	717.19	0.153088	0.207375	0.738216	0.460383	0.993907	NA
AT1G18640	201.367	-0.247511	0.336928	-0.734611	0.462576	0.993907	NA
AT1G18650	29.0682	-0.626461	0.821069	-0.762982	0.445474	0.993327	NA
AT1G18660	140.716	0.0550167	0.354387	0.155245	0.876629	0.996769	NA
AT1G18670	59.1342	0.949289	0.500085	1.89825	0.0576626	0.670463	NA
AT1G18680	37.5655	-0.361936	0.663811	-0.545239	0.585589	0.994914	NA
AT1G18690	46.1866	0.242743	0.553373	0.438661	0.660907	0.994914	NA
AT1G18700	123.406	0.0348107	0.417412	0.0833966	0.933536	0.996769	NA
AT1G18720	727.025	-0.0665307	0.205864	-0.323178	0.74656	0.994914	NA
AT1G18730	3.68511	-0.543292	1.9466	-0.279098	0.78017	NA	NA
AT1G18740	174.618	-0.801741	0.345822	-2.31836	0.0204296	0.431493	NA
AT1G18745	68.2643	0.208515	0.465475	0.447962	0.654181	0.994914	NA
AT1G18750	6.3136	-0.762163	1.53985	-0.494959	0.620629	0.994914	NA
AT1G18773	35.789	-0.960218	0.723213	-1.32771	0.184273	0.892744	NA
AT1G18800	265.451	0.392054	0.281286	1.39379	0.163381	0.871658	NA
AT1G18830	2.21008	0.43384	3.1978	0.135668	0.892084	NA	NA
AT1G18835	47.2404	0.724068	0.580009	1.24837	0.211894	0.915436	NA
AT1G18840	225.485	0.345348	0.308918	1.11793	0.263598	0.953432	NA
AT1G18850	152.645	0.0733143	0.370359	0.197955	0.843081	0.996769	NA
AT1G18860	90.552	-0.969305	0.427888	-2.26532	0.0234928	0.459473	NA
AT1G18870	513.519	3.17587	0.639784	4.96396	6.90683e-07	0.000182551	Significant
AT1G18880	870.01	0.0454646	0.1931	0.235446	0.813862	0.996769	NA
AT1G18890	113.569	-0.0805193	0.394674	-0.204015	0.838342	0.996769	NA
AT1G18900	92.3638	0.576721	0.426425	1.35245	0.17623	0.882383	NA
AT1G18910	38.147	-0.00232325	0.679033	-0.00342141	0.99727	0.999967	NA
AT1G18940	25.5617	0.651134	0.82333	0.790855	0.429029	0.993173	NA
AT1G18950	199.998	0.459903	0.296722	1.54994	0.121155	0.822858	NA
AT1G18970	113.261	-0.992716	0.525212	-1.89012	0.0587415	0.675876	NA
AT1G18980	630.617	0.578689	0.27487	2.10532	0.0352634	0.557824	NA
AT1G18990	5.26561	2.49654	2.03787	1.22507	0.220547	0.922016	NA
AT1G19000	2440.24	-0.0730643	0.195747	-0.373259	0.708956	0.994914	NA
AT1G19010	47.2291	-0.0903959	0.556581	-0.162413	0.870981	0.996769	NA
AT1G19020	452.796	-0.970873	0.244986	-3.96297	7.40227e-05	0.00848585	Significant
AT1G19025	3.86558	2.13198	2.08602	1.02204	0.306764	NA	NA
AT1G19050	22.4758	0.820749	0.816508	1.00519	0.314803	0.966087	NA
AT1G19080	28.4603	-0.0637674	0.728367	-0.0875484	0.930236	0.996769	NA
AT1G19100	38.7741	0.638719	0.739997	0.863137	0.388062	0.988016	NA
AT1G19110	491.366	0.0804108	0.221891	0.362388	0.717062	0.994914	NA
AT1G19115	3.20664	1.32489	2.08718	0.634772	0.525577	NA	NA
AT1G19120	503.624	0.0874785	0.272779	0.320694	0.748443	0.994914	NA
AT1G19130	283.216	0.154218	0.272283	0.566387	0.571131	0.994914	NA
AT1G19140	133.811	0.551391	0.356213	1.54792	0.121641	0.824368	NA
AT1G19170	93.1483	-0.263603	0.403803	-0.6528	0.513885	0.994914	NA
AT1G19180	1025.63	-0.221401	0.212386	-1.04245	0.297205	0.961408	NA
AT1G19190	76.931	0.294917	0.445601	0.661841	0.508073	0.994914	NA
AT1G19200	13.526	-0.324986	1.12014	-0.290129	0.771717	0.99584	NA
AT1G19220	96.2514	0.412349	0.42218	0.976714	0.328711	0.970726	NA
AT1G19230	133.246	0.182654	0.382449	0.47759	0.632942	0.994914	NA
AT1G19240	169.374	-0.312476	0.315587	-0.990144	0.322104	0.96972	NA
AT1G19270	123.742	0.0232286	0.364392	0.0637462	0.949172	0.997267	NA
AT1G19290	27.4858	-0.190254	0.978683	-0.194398	0.845864	0.996769	NA
AT1G19300	75.8449	-0.314853	0.503486	-0.625347	0.531743	0.994914	NA
AT1G19310	162.364	-0.42384	0.369352	-1.14752	0.251165	0.944784	NA
AT1G19330	62.9029	-0.31924	0.4941	-0.646104	0.518212	0.994914	NA
AT1G19340	9.43641	-4.55441	1.50398	-3.02824	0.00245986	0.123129	NA
AT1G19350	230.79	0.191635	0.31971	0.599404	0.548903	0.994914	NA
AT1G19360	273.661	0.134162	0.264429	0.507366	0.611898	0.994914	NA
AT1G19370	208.4	-0.846827	0.320838	-2.63942	0.00830473	0.270708	NA
AT1G19373	1.23597	-0.0730678	3.97218	-0.0183949	0.985324	NA	NA
AT1G19376	7.4627	5.04684	3.85644	1.30868	0.190644	0.893505	NA
AT1G19380	71.7975	-0.564137	0.628037	-0.898254	0.36905	0.985938	NA
AT1G19396	22.315	0.457487	0.777666	0.588282	0.556343	0.994914	NA
AT1G19397	8.04041	1.64256	1.42838	1.14994	0.250167	0.943569	NA
AT1G19400	427.602	-0.457145	0.249561	-1.8318	0.0669819	0.710691	NA
AT1G19430	494.036	-0.135806	0.246384	-0.551196	0.581499	0.994914	NA
AT1G19440	225.476	0.0502337	0.310087	0.161999	0.871307	0.996769	NA
AT1G19450	423.361	0.515553	0.235355	2.19054	0.0284853	0.503314	NA
AT1G19480	101.698	0.188104	0.42042	0.447419	0.654573	0.994914	NA
AT1G19485	125.122	-0.33828	0.390447	-0.866391	0.386276	0.987409	NA
AT1G19490	31.1549	0.0157963	0.672905	0.0234748	0.981272	0.998671	NA
AT1G19520	405.778	0.146775	0.242968	0.60409	0.545783	0.994914	NA
AT1G19530	1119.76	-0.788496	0.201619	-3.91082	9.19844e-05	0.0100027	Significant
AT1G19540	44.6937	-1.29862	0.582982	-2.22754	0.025911	0.477797	NA
AT1G19570	2693.95	0.483808	0.208345	2.32216	0.0202246	0.428928	NA
AT1G19580	330.122	0.117626	0.249894	0.470705	0.637851	0.994914	NA
AT1G19600	555.442	0.261648	0.260329	1.00507	0.314864	0.966118	NA
AT1G19610	4.01967	-0.60092	2.08961	-0.287575	0.773672	NA	NA
AT1G19640	2.11695	-1.9404	3.48243	-0.557196	0.577394	NA	NA
AT1G19650	14.9397	0.548748	0.951877	0.57649	0.564284	0.994914	NA
AT1G19660	559.374	0.126844	0.250707	0.505947	0.612894	0.994914	NA
AT1G19670	1.59823	-0.140339	3.30246	-0.0424954	0.966104	NA	NA
AT1G19680	78.5683	0.0671247	0.538079	0.124749	0.900722	0.996769	NA
AT1G19690	15.531	0.0725226	0.956734	0.0758023	0.939576	0.996769	NA
AT1G19700	313.805	0.257764	0.258422	0.997453	0.318545	0.969445	NA
AT1G19710	50.2199	-0.158379	0.583957	-0.271217	0.786224	0.996096	NA
AT1G19715	31.5048	0.422489	0.729981	0.578767	0.562746	0.994914	NA
AT1G19720	12.3152	-2.02511	1.29724	-1.56109	0.118503	0.819373	NA
AT1G19730	176.952	-0.473803	0.316518	-1.49692	0.134413	0.842885	NA
AT1G19740	180.871	0.261066	0.335869	0.777285	0.43699	0.993327	NA
AT1G19750	2.18963	0.826055	2.92265	0.28264	0.777453	NA	NA
AT1G19770	255.707	-0.773666	0.284075	-2.72346	0.00646023	0.234615	NA
AT1G19790	8.56308	-1.8051	1.31866	-1.36889	0.171035	0.877864	NA
AT1G19800	225.876	0.156923	0.28471	0.55117	0.581517	0.994914	NA
AT1G19835	472.329	-0.512561	0.223017	-2.2983	0.0215446	0.445662	NA
AT1G19840	52.8763	0.194535	0.536486	0.362609	0.716897	0.994914	NA
AT1G19850	80.462	0.196283	0.499886	0.392655	0.694574	0.994914	NA
AT1G19860	49.037	-0.353104	0.559628	-0.630961	0.528066	0.994914	NA
AT1G19870	1095.66	0.0191372	0.204568	0.0935493	0.925467	0.996769	NA
AT1G19880	87.1766	0.25687	0.421427	0.609524	0.542177	0.994914	NA
AT1G19900	115.35	-0.280255	0.431514	-0.64947	0.516035	0.994914	NA
AT1G19910	3890.04	0.0882136	0.197852	0.445856	0.655701	0.994914	NA
AT1G19920	177.214	0.139398	0.346179	0.402674	0.687188	0.994914	NA
AT1G19940	19.2455	0.634207	0.829316	0.764735	0.444429	0.993327	NA
AT1G19950	19.2076	-1.42152	0.90013	-1.57925	0.11428	0.817047	NA
AT1G19960	183.022	0.416867	0.43713	0.953645	0.340264	0.974743	NA
AT1G19968	24.9119	-0.321831	0.829461	-0.388	0.698016	0.994914	NA
AT1G19970	52.4442	0.716524	0.528867	1.35483	0.175472	0.881177	NA
AT1G19980	26.947	-0.20846	0.732463	-0.284601	0.775949	0.99584	NA
AT1G19990	151.146	0.55363	0.344509	1.60701	0.108051	0.806044	NA
AT1G20010	295.113	0.196597	0.276853	0.710116	0.477632	0.994914	NA
AT1G20015	9.47865	-0.519913	1.32591	-0.392116	0.694972	0.994914	NA
AT1G20020	18.032	-0.38135	0.864485	-0.44113	0.659119	0.994914	NA
AT1G20030	70.3936	-0.729858	0.460302	-1.58561	0.112828	0.814677	NA
AT1G20050	507.706	0.236865	0.241949	0.978987	0.327586	0.970726	NA
AT1G20060	12.123	-1.83375	1.16296	-1.57679	0.114843	0.817047	NA
AT1G20065	5.00901	0.391213	1.65517	0.236358	0.813155	0.996769	NA
AT1G20070	75.9331	0.483307	0.460717	1.04903	0.294164	0.958391	NA
AT1G20090	1513.08	-0.0394692	0.194169	-0.203272	0.838922	0.996769	NA
AT1G20100	859.757	-0.175083	0.219369	-0.798121	0.4248	0.993173	NA
AT1G20110	1161.08	-0.0259536	0.190537	-0.136213	0.891653	0.996769	NA
AT1G20140	28.4456	-0.153271	0.70529	-0.217315	0.827963	0.996769	NA
AT1G20160	127.534	0.346942	0.358865	0.966777	0.333655	0.970726	NA
AT1G20180	1.55243	-1.8536	3.97091	-0.466795	0.640647	NA	NA
AT1G20190	152.429	0.342722	0.336218	1.01934	0.30804	0.964884	NA
AT1G20200	203.19	0.0559905	0.296786	0.188656	0.850362	0.996769	NA
AT1G20220	463.19	0.386835	0.240165	1.61071	0.107243	0.804114	NA
AT1G20225	333.087	-0.294792	0.269161	-1.09523	0.273417	0.954545	NA
AT1G20230	2.77265	-1.83361	2.62815	-0.697681	0.485376	NA	NA
AT1G20260	701.831	-0.0281101	0.218939	-0.128392	0.897838	0.996769	NA
AT1G20270	59.1983	-0.0392988	0.49502	-0.0793883	0.936724	0.996769	NA
AT1G20300	45.2687	0.224406	0.710418	0.315879	0.752095	0.994914	NA
AT1G20330	232.213	0.343194	0.301118	1.13973	0.254397	0.947164	NA
AT1G20340	363.59	-0.934955	0.252034	-3.70963	0.000207559	0.0185439	Significant
AT1G20370	62.9475	0.468659	0.588091	0.796916	0.4255	0.993173	NA
AT1G20380	29.5924	-0.0726953	0.804807	-0.0903263	0.928028	0.996769	NA
AT1G20410	71.0074	0.106084	0.460058	0.230589	0.817634	0.996769	NA
AT1G20430	646.678	0.0474923	0.271993	0.174609	0.861387	0.996769	NA
AT1G20440	18603.6	-0.291714	0.185265	-1.57458	0.115354	0.817047	NA
AT1G20450	2642.16	-0.074833	0.194944	-0.383868	0.701076	0.994914	NA
AT1G20460	226.349	-0.0882832	0.291768	-0.302581	0.762209	0.995656	NA
AT1G20480	10.8984	1.70475	1.15106	1.48103	0.138599	0.85042	NA
AT1G20490	17.7443	0.636171	0.976037	0.65179	0.514536	0.994914	NA
AT1G20510	82.5511	-0.24616	0.489528	-0.502853	0.615068	0.994914	NA
AT1G20520	1.84477	-0.298324	3.41416	-0.0873786	0.93037	NA	NA
AT1G20530	3.73552	-3.38147	2.24674	-1.50506	0.13231	NA	NA
AT1G20540	121.935	-0.586241	0.441971	-1.32642	0.184699	0.893426	NA
AT1G20550	53.6516	-0.564042	0.525506	-1.07333	0.283123	0.95456	NA
AT1G20560	61.4538	0.123215	0.50197	0.245463	0.806098	0.996769	NA
AT1G20570	6.19495	2.01474	1.61295	1.2491	0.211627	0.915333	NA
AT1G20575	122.191	0.314627	0.385466	0.816225	0.414371	0.992322	NA
AT1G20580	507.086	0.173749	0.225494	0.770527	0.440987	0.993327	NA
AT1G20610	77.9963	0.0114853	0.446017	0.0257509	0.979456	0.998671	NA
AT1G20620	2699.67	-0.937427	0.183694	-5.1032	3.33953e-07	9.48525e-05	Significant
AT1G20630	145.878	-0.64289	0.355817	-1.8068	0.0707934	0.721971	NA
AT1G20640	172.185	-0.0899049	0.325456	-0.276243	0.782362	0.99584	NA
AT1G20650	57.2823	-0.585675	0.543763	-1.07708	0.281445	0.95456	NA
AT1G20670	85.9777	0.441868	0.447797	0.986758	0.323761	0.96972	NA
AT1G20691	38.772	-0.078816	0.601278	-0.131081	0.895711	0.996769	NA
AT1G20693	2345.67	-0.226261	0.187648	-1.20577	0.227906	0.928365	NA
AT1G20696	446.384	0.139076	0.232107	0.59919	0.549046	0.994914	NA
AT1G20700	29.8263	0.516328	0.692725	0.745358	0.456056	0.993907	NA
AT1G20720	15.492	-0.401013	0.976655	-0.410599	0.681367	0.994914	NA
AT1G20760	236.729	-0.0449304	0.298464	-0.150539	0.88034	0.996769	NA
AT1G20770	119.778	0.094495	0.38285	0.24682	0.805048	0.996769	NA
AT1G20780	64.0269	-0.157121	0.517483	-0.303626	0.761413	0.995463	NA
AT1G20810	28.9943	-0.634225	0.782852	-0.810147	0.417856	0.992322	NA
AT1G20816	15.2972	0.539011	1.0755	0.501171	0.616251	0.994914	NA
AT1G20823	85.8703	0.525513	0.470797	1.11622	0.264329	0.953974	NA
AT1G20830	32.1874	-0.302606	0.660408	-0.458211	0.646801	0.994914	NA
AT1G20840	464.708	-0.138816	0.232837	-0.596193	0.551046	0.994914	NA
AT1G20850	708.036	-0.0714021	0.205368	-0.347679	0.728082	0.994914	NA
AT1G20860	2.54034	-2.00421	3.22991	-0.620515	0.534919	NA	NA
AT1G20870	5.3795	0.984822	1.86897	0.526934	0.59824	0.994914	NA
AT1G20880	151.632	0.0927352	0.336072	0.275938	0.782596	0.99584	NA
AT1G20890	187.439	-0.180843	0.308877	-0.585487	0.55822	0.994914	NA
AT1G20900	418.625	-0.23502	0.23875	-0.98438	0.324929	0.970305	NA
AT1G20910	69.4972	-0.0958043	0.495726	-0.193261	0.846755	0.996769	NA
AT1G20920	670.712	-0.0782092	0.227735	-0.343422	0.731281	0.994914	NA
AT1G20930	69.5263	0.162785	0.46791	0.347899	0.727916	0.994914	NA
AT1G20950	663.153	0.252228	0.241907	1.04266	0.297104	0.961408	NA
AT1G20960	898.382	0.0257284	0.210533	0.122206	0.902736	0.996769	NA
AT1G20970	799.675	0.176985	0.201055	0.880283	0.378706	0.987049	NA
AT1G20980	351.024	-0.376347	0.291881	-1.28938	0.197265	0.899366	NA
AT1G20990	4.143	-1.07206	2.221	-0.482694	0.629313	NA	NA
AT1G21000	367.944	-0.573114	0.272472	-2.10339	0.0354317	0.558001	NA
AT1G21010	35.8524	-0.195743	0.616997	-0.317251	0.751053	0.994914	NA
AT1G21050	324.554	-0.106212	0.366488	-0.289811	0.771961	0.99584	NA
AT1G21060	3.09967	-1.19626	2.33511	-0.512295	0.608445	NA	NA
AT1G21065	430.017	-0.0744306	0.236081	-0.315275	0.752553	0.994914	NA
AT1G21070	43.9184	0.595468	0.597663	0.996326	0.319092	0.969709	NA
AT1G21080	248.404	-0.172887	0.284083	-0.608577	0.542805	0.994914	NA
AT1G21090	154.751	0.353893	0.338727	1.04477	0.296128	0.961329	NA
AT1G21100	1850.01	-0.6954	0.207509	-3.35118	0.000804686	0.0529868	NA
AT1G21110	745.078	-0.00265705	0.204581	-0.0129878	0.989637	0.999166	NA
AT1G21120	318.481	-1.05239	0.264449	-3.97955	6.90462e-05	0.00806103	Significant
AT1G21130	618.931	-1.86264	0.239112	-7.78981	6.71111e-15	1.82446e-11	Significant
AT1G21140	39.7224	-0.664478	0.598508	-1.11022	0.266903	0.954124	NA
AT1G21150	6.9219	-0.210182	1.38091	-0.152206	0.879024	0.996769	NA
AT1G21160	227.193	0.124474	0.376631	0.330492	0.741028	0.994914	NA
AT1G21170	87.2532	0.261464	0.450681	0.580154	0.561811	0.994914	NA
AT1G21190	582.204	-0.0884768	0.214499	-0.412482	0.679986	0.994914	NA
AT1G21200	226.576	-0.0666478	0.293936	-0.226743	0.820624	0.996769	NA
AT1G21210	14.6409	0.68621	0.996105	0.688893	0.49089	0.994914	NA
AT1G21280	35.1243	0.279229	0.679329	0.411037	0.681045	0.994914	NA
AT1G21310	31740.3	0.0181042	0.163691	0.1106	0.911934	0.996769	NA
AT1G21326	3.89607	-2.9364	2.46812	-1.18973	0.234152	NA	NA
AT1G21350	7.37948	-2.05718	1.37284	-1.49848	0.134008	0.842885	NA
AT1G21360	36.4673	-0.959352	0.639427	-1.50033	0.133529	0.842885	NA
AT1G21370	100.112	-0.0808011	0.444041	-0.181968	0.855608	0.996769	NA
AT1G21380	258.661	-0.238134	0.322429	-0.738563	0.460172	0.993907	NA
AT1G21390	207.139	0.363278	0.30617	1.18652	0.235415	0.932676	NA
AT1G21400	25.4656	0.218017	0.739362	0.294872	0.768092	0.99584	NA
AT1G21410	34.9715	-0.033882	0.658094	-0.0514851	0.958939	0.997309	NA
AT1G21440	62.1611	-0.438954	0.690777	-0.635449	0.525135	0.994914	NA
AT1G21450	84.1335	-0.386505	0.425155	-0.909091	0.363302	0.985938	NA
AT1G21460	7.0156	2.20257	1.40887	1.56336	0.117967	0.819373	NA
AT1G21470	1.16407	3.36431	3.71608	0.905338	0.365286	NA	NA
AT1G21480	77.8884	0.747349	0.437601	1.70783	0.0876673	0.769112	NA
AT1G21500	5.03125	-1.22025	1.57192	-0.77628	0.437584	0.993327	NA
AT1G21520	15.166	0.458361	1.00115	0.457836	0.647071	0.994914	NA
AT1G21528	0.922386	-0.269295	3.93094	-0.0685064	0.945383	NA	NA
AT1G21530	1.20541	1.75509	3.9928	0.439563	0.660254	NA	NA
AT1G21550	9.09458	-4.68824	1.65333	-2.83564	0.00457342	0.186364	NA
AT1G21560	45.8618	0.140691	0.588437	0.239093	0.811033	0.996769	NA
AT1G21580	916.071	-0.169815	0.217284	-0.781534	0.434488	0.993327	NA
AT1G21590	491.036	-0.105373	0.224422	-0.469531	0.63869	0.994914	NA
AT1G21600	146.8	-0.455172	0.334167	-1.36211	0.173164	0.880066	NA
AT1G21610	103.162	-0.44081	0.398419	-1.1064	0.268554	0.954124	NA
AT1G21630	639.568	-0.15355	0.228377	-0.672353	0.501359	0.994914	NA
AT1G21640	102.439	0.181592	0.472873	0.384018	0.700965	0.994914	NA
AT1G21650	17.1343	0.360588	0.933136	0.386426	0.699181	0.994914	NA
AT1G21651	67.4044	-0.149781	0.526202	-0.284645	0.775916	0.99584	NA
AT1G21660	73.6822	0.584341	0.453468	1.28861	0.197536	0.899502	NA
AT1G21670	144.789	-0.303158	0.355587	-0.852556	0.393906	0.98992	NA
AT1G21680	366.329	-1.3871	0.26508	-5.23277	1.66989e-07	5.38612e-05	Significant
AT1G21690	123.966	0.260515	0.36603	0.711732	0.476631	0.994914	NA
AT1G21695	10.0378	0.801428	1.19891	0.668467	0.503836	0.994914	NA
AT1G21700	189.881	0.274498	0.318131	0.862846	0.388222	0.988016	NA
AT1G21710	72.027	-0.244028	0.452143	-0.539713	0.589395	0.994914	NA
AT1G21720	813.216	-0.111182	0.198847	-0.559135	0.57607	0.994914	NA
AT1G21730	121.568	-0.174725	0.368116	-0.474645	0.63504	0.994914	NA
AT1G21740	78.3218	-0.29054	0.439019	-0.661794	0.508104	0.994914	NA
AT1G21750	1059.97	0.000854195	0.191873	0.00445188	0.996448	0.999967	NA
AT1G21760	207.797	-0.261355	0.297705	-0.877899	0.379999	0.987409	NA
AT1G21770	263.672	-0.3599	0.2867	-1.25532	0.209362	0.91126	NA
AT1G21780	288.456	0.0286247	0.264214	0.108339	0.913727	0.996769	NA
AT1G21790	30.6975	-0.180233	0.694021	-0.259694	0.7951	0.996205	NA
AT1G21810	5.04753	-0.536161	1.56987	-0.341532	0.732703	0.994914	NA
AT1G21830	63.0618	-0.43159	0.522815	-0.825513	0.40908	0.992322	NA
AT1G21840	91.0125	0.272498	0.409759	0.665022	0.506037	0.994914	NA
AT1G21880	186.85	0.0380877	0.30464	0.125025	0.900504	0.996769	NA
AT1G21900	390.699	0.135029	0.239264	0.564352	0.572515	0.994914	NA
AT1G21910	5.33997	-2.78716	1.72054	-1.61993	0.105247	0.800496	NA
AT1G21920	508.02	-0.0944147	0.237625	-0.397327	0.691126	0.994914	NA
AT1G21930	562.617	-0.187232	0.212754	-0.88004	0.378838	0.987049	NA
AT1G21980	60.2929	-0.189007	0.503781	-0.375176	0.707529	0.994914	NA
AT1G22020	166.747	-0.278374	0.336261	-0.827851	0.407755	0.992322	NA
AT1G22030	335.12	-0.129741	0.251097	-0.516697	0.605368	0.994914	NA
AT1G22040	57.4218	0.531108	0.504677	1.05237	0.292629	0.957183	NA
AT1G22050	39.3298	-0.43176	0.598244	-0.721711	0.470472	0.993907	NA
AT1G22060	123.944	0.529092	0.360919	1.46596	0.142659	0.854835	NA
AT1G22065	62.9573	0.0721674	0.560619	0.128728	0.897573	0.996769	NA
AT1G22070	289.677	-0.393586	0.269187	-1.46213	0.143706	0.855435	NA
AT1G22140	406.985	-0.361438	0.23476	-1.53961	0.123656	0.828817	NA
AT1G22150	3.87082	4.87352	2.33152	2.09028	0.0365929	NA	NA
AT1G22160	86.6077	0.102784	0.433172	0.237283	0.812438	0.996769	NA
AT1G22170	103.418	0.566815	0.416176	1.36196	0.173211	0.880066	NA
AT1G22180	64.8294	-0.0942678	0.509775	-0.18492	0.853291	0.996769	NA
AT1G22190	227.203	0.170118	0.293373	0.579868	0.562004	0.994914	NA
AT1G22200	239.266	-0.153213	0.356745	-0.429476	0.667577	0.994914	NA
AT1G22220	58.5108	-0.296431	0.580901	-0.510295	0.609845	0.994914	NA
AT1G22230	394.867	-0.0526095	0.272933	-0.192756	0.84715	0.996769	NA
AT1G22260	3.04422	-3.01235	2.66118	-1.13196	0.25765	NA	NA
AT1G22270	511.088	-0.219218	0.2459	-0.891492	0.372665	0.98703	NA
AT1G22275	7.4045	5.36935	1.78463	3.00866	0.00262405	0.129367	NA
AT1G22280	284.682	-0.462406	0.295751	-1.5635	0.117936	0.819373	NA
AT1G22290	5.12672	-1.88184	1.71473	-1.09746	0.272443	0.954545	NA
AT1G22300	3518.29	0.157127	0.174327	0.901337	0.367409	0.985938	NA
AT1G22310	37.2544	0.102474	0.663076	0.154544	0.877181	0.996769	NA
AT1G22330	410.412	-0.258442	0.261262	-0.989207	0.322562	0.96972	NA
AT1G22340	7.86095	-0.180266	1.4479	-0.124502	0.900918	0.996769	NA
AT1G22360	1367.04	0.157914	0.203904	0.774454	0.438662	0.993327	NA
AT1G22370	8.53107	-0.926756	1.29316	-0.716663	0.473582	0.994913	NA
AT1G22400	173.958	0.114682	0.36628	0.313098	0.754206	0.994914	NA
AT1G22403	18.5105	0.438741	0.853557	0.514015	0.607242	0.994914	NA
AT1G22410	605.365	0.304242	0.214056	1.42132	0.155224	0.86751	NA
AT1G22430	131.394	-0.171631	0.375659	-0.456879	0.647758	0.994914	NA
AT1G22440	374.056	0.486868	0.271238	1.79498	0.0726562	0.729472	NA
AT1G22450	413.353	0.0716186	0.234204	0.305796	0.75976	0.994914	NA
AT1G22460	19.9611	0.0343233	0.844714	0.0406331	0.967588	0.997534	NA
AT1G22470	65.0751	-0.597779	0.481702	-1.24097	0.214616	0.915662	NA
AT1G22480	19.1229	0.178255	0.846417	0.210599	0.8332	0.996769	NA
AT1G22490	3.13714	2.29569	2.34565	0.978699	0.327729	NA	NA
AT1G22500	210.834	-0.855076	0.377614	-2.26442	0.0235485	0.459619	NA
AT1G22510	66.939	-0.216698	0.522558	-0.414688	0.67837	0.994914	NA
AT1G22520	134.572	-0.0984068	0.353843	-0.278108	0.780929	0.99584	NA
AT1G22530	2971.74	0.164852	0.209485	0.786937	0.431319	0.993173	NA
AT1G22540	117.571	0.0618279	0.389858	0.158591	0.873992	0.996769	NA
AT1G22550	757.098	0.490004	0.214026	2.28947	0.0220523	0.448033	NA
AT1G22570	4.30362	-2.67402	2.06486	-1.29502	0.195315	0.896996	NA
AT1G22590	8.78984	-1.09427	1.25758	-0.870139	0.384225	0.987409	NA
AT1G22610	416.226	-0.0918638	0.279632	-0.328517	0.742521	0.994914	NA
AT1G22620	220.458	-0.373719	0.286188	-1.30585	0.191603	0.893505	NA
AT1G22630	3.52185	-4.78672	2.41388	-1.983	0.0473675	NA	NA
AT1G22640	195.055	-0.0545464	0.34359	-0.158754	0.873862	0.996769	NA
AT1G22650	13.2018	-0.203332	0.991171	-0.205144	0.83746	0.996769	NA
AT1G22660	33.2482	0.463941	0.659045	0.703959	0.481459	0.994914	NA
AT1G22690	3.2408	-0.433473	1.87847	-0.230758	0.817503	NA	NA
[truncated: 19,074 more rows]

## Sheet: Significant DEG's description
Locus Identifier	Gene Model Description	Gene Model Type	Primary Gene Symbol	P adjusted	Log2FC
AT1G26240	Proline-rich extensin-like family protein;(source:Araport11)	protein_coding	EXTENSIN 19 (EXT19)	0.0285948	-6.40028
AT4G16860	Confers resistance to Peronospora parasitica. RPP4 is coordinately regulated by transcriptional activation and RNA silencing.	protein_coding	RECOGNITION OF PERONOSPORA PARASITICA 4 (RPP4)	0.0377857	-3.74623
AT5G33355	Encodes a defensin-like (DEFL) family protein.	protein_coding		3.01283e-44	-3.48712
AT3G30720	QQS is an orphan gene that arose recently in the Arabidopsis thaliana lineage. It was first identified in a screen for genes with altered expression pattern in SS3 mutants which make an abundance of starch. Overexpression of QQS in Arabidopsis increases protein content and decreases total starch content. Thus it appears to function to modulate carbon/nitrogen allocation in Arabidopsis. Over expre…	protein_coding	QUA-QUINE STARCH (QQS)	0.00168101	-3.3743
AT5G62360	Pectin methylesterase inhibitor expressed throughout the plant.	protein_coding	PECTIN METHYL-ESTERASE INHIBITOR 13 (PMEI13)	0.00211409	-3.28963
AT5G60060	F-box SKIP23-like protein (DUF295);(source:Araport11)	protein_coding	F-BOX/DUF295 ANCESTRAL 20 (ATFDA20)	0.0194255	-3.20342
AT5G57220	member of CYP81F, involved in glucosinolate metabolism. Mutants had impaired resistance to fungi. The mRNA is cell-to-cell mobile.	protein_coding	CYTOCHROME P450, FAMILY 81, SUBFAMILY F, POLYPEPTIDE 2 (CYP81F2)	0.000215808	-3.12377
AT2G30750	Putative cytochrome P450; together with CYP71A13 produces dihydrocamalexic acid (DHCA), the precursor to the defense-related compound camalexin, which accumulates in the intercellular space and contributes to the resistance of mature Arabidopsis to P. syringae without directly inhibiting bacterial growth.	protein_coding	CYTOCHROME P450, FAMILY 71, SUBFAMILY A, POLYPEPTIDE 12 (CYP71A12)	1.97908e-11	-3.08717
AT1G68050	Encodes FKF1, a flavin-binding kelch repeat F box protein, is clock-controlled, regulates transition to flowering. Forms a complex with GI on the CO promoter to regulate CO expression.	protein_coding	FLAVIN-BINDING, KELCH REPEAT, F BOX 1 (FKF1)	8.86976e-05	-2.88677
AT4G08360	KOW domain-containing protein;(source:Araport11)	protein_coding		0.04035	-2.87403
AT2G02930	Encodes glutathione transferase belonging to the phi class of GSTs. Naming convention according to Wagner et al. (2002).	protein_coding	GLUTATHIONE S-TRANSFERASE F3 (GSTF3)	0.0139036	-2.74995
AT1G26410	FAD-binding Berberine family protein;(source:Araport11)	protein_coding	(ATBBE6)	0.000768885	-2.73909
AT5G43520	Cysteine/Histidine-rich C1 domain family protein;(source:Araport11)	protein_coding		1.14726e-10	-2.61227
AT2G40080	Encodes a novel nuclear 111 amino-acid phytochrome-regulated component of a negative feedback loop involving the circadian clock central oscillator components CCA1 and LHY. ELF4 is necessary for light-induced expression of both CCA1 and LHY, and conversely, CCA1 and LHY act negatively on light-induced ELF4 expression. ELF4 promotes clock accuracy and is required for sustained rhythms in the absen…	protein_coding	EARLY FLOWERING 4 (ELF4)	0.0436806	-2.57015
AT1G68010	Encodes hydroxypyruvate reductase.	protein_coding	HYDROXYPYRUVATE REDUCTASE (HPR)	0.0482788	-2.55011
AT5G25250	Encodes a protein that is involved in a membrane microdomain-dependent, but clathrin-independent, endocytic pathway required for optimal seedling development. The mRNA is cell-to-cell mobile.	protein_coding	FLOTILLIN 1 (FLOT1)	0.000580762	-2.51383
AT1G07135	glycine-rich protein;(source:Araport11)	protein_coding		0.000342672	-2.42298
AT1G36640	transmembrane protein;(source:Araport11)	protein_coding		0.0133194	-2.40367
AT1G27730	Related to Cys2/His2-type zinc-finger proteins found in higher plants. Compensated for a subset of calcineurin deficiency in yeast. Salt tolerance produced by ZAT10 appeared to be partially dependent on ENA1/PMR2, a P-type ATPase required for Li+ and Na+ efflux in yeast. The protein is localized to the nucleus, acts as a transcriptional repressor and is responsive to chitin oligomers. Also involv…	protein_coding	SALT TOLERANCE ZINC FINGER (STZ)	1.4697e-07	-2.37756
AT2G26560	Encodes a lipid acyl hydrolase with wide substrate specificity that accumulates upon infection by fungal and bacterial pathogens. Protein is localized in the cytoplasm in healthy leaves, and in membranes in infected cells. Plays a role in cell death and differentially affects the accumulation of oxylipins. Contributes to resistance to virus.	protein_coding	PHOSPHOLIPASE A 2A (PLA2A)	0.00643192	-2.2993
AT1G34047	Encodes a defensin-like (DEFL) family protein.	protein_coding		0.00331107	-2.27705
AT5G63160	BTB and TAZ domain protein. Short-lived nuclear-cytoplasmic protein targeted for degradation by the 26S proteosome pathway. Acts redundantly with BT2 and BT3 during female gametophyte development.	protein_coding	BTB AND TAZ DOMAIN PROTEIN 1 (bt1)	0.0132189	-2.21157
AT1G67980	Encodes S-adenosyl-L-methionine: transcaffeoyl Coenzyme A 3-O-methyltransferase. Methyltransferase in the lignin biosynthetic pathway.	protein_coding	CAFFEOYL-COA 3-O-METHYLTRANSFERASE (CCOAMT)	0.000780605	-2.18305
AT4G27652	hypothetical protein;(source:Araport11)	protein_coding		1.4697e-07	-2.14304
AT1G76650	calmodulin-like 38;(source:Araport11)	protein_coding	CALMODULIN-LIKE 38 (CML38)	0.0151938	-2.14149
AT1G66700	A member of the Arabidopsis SABATH methyltransferase gene family. Encodes PXMT1, a methyltransferase that methylates 1,7-paraxanthine.	protein_coding	(PXMT1)	9.86696e-08	-2.05181
AT1G02930	Encodes glutathione transferase belonging to the phi class of GSTs. Naming convention according to Wagner et al. (2002).	protein_coding	GLUTATHIONE S-TRANSFERASE 6 (GSTF6)	2.2972e-08	-2.04432
AT5G55560	Protein kinase superfamily protein;(source:Araport11)	protein_coding		0.0312876	-2.03774
AT1G72360	Encodes a member of the ERF (ethylene response factor) subfamily B-2 of ERF/AP2 transcription factor family. The protein contains one AP2 domain. There are 5 members in this subfamily including RAP2.2 AND RAP2.12.	protein_coding	ETHYLENE RESPONSE FACTOR 73 (ERF73)	0.000780605	-1.98492
AT5G44585	Precursor of serine-rich endogenous peptide which regulates defense response and root elongation. Has properties of phytocytokines, activates the phospholipid signaling pathway, regulates reactive oxygen species response, and is perceived in a BAK1 co-receptor-dependent manner. SCOOP (SERINE RICH ENDOGENOUS PEPTIDE) family member, involved in immunity against herbivorous insects.	protein_coding	PRECURSOR OF SERINE-RICH ENDOGENOUS PEPTIDE 12 (PROSCOOP12)	1.4697e-07	-1.97655
AT5G35940	Mannose-binding lectin superfamily protein;(source:Araport11)	protein_coding		0.000406941	-1.97631
AT5G47450	Tonoplast intrinsic protein, transports ammonium (NH3) and methylammonium across the tonoplast membrane, gene expression shows diurnal regulation and is upregulated by ammonium (NH3).	protein_coding	TONOPLAST INTRINSIC PROTEIN 2;3 (TIP2;3)	1.70456e-12	-1.97105
AT5G28610	LOW protein: ATP-dependent RNA helicase DRS1-like protein;(source:Araport11)	protein_coding		0.000268691	-1.9569
AT2G41480	Encodes a cationic cell-wall-bound peroxidase homolog that is involved in the lignification of cell walls. Regulated by COG1, involved in seed longevity.	protein_coding	PEROXIDASE 25 (PRX25)	0.00353755	-1.94553
AT5G61600	encodes a member of the ERF (ethylene response factor) subfamily B-3 of ERF/AP2 transcription factor family. The protein contains one AP2 domain. There are 18 members in this subfamily including ATERF-1, ATERF-2, AND ATERF-5. Involved in regulating root architecture.	protein_coding	ETHYLENE RESPONSE FACTOR 104 (ERF104)	0.000794741	-1.9313
AT3G09390	metallothionein, binds to and detoxifies excess copper and other metals, limiting oxidative damage	protein_coding	METALLOTHIONEIN 2A (MT2A)	2.36946e-10	-1.91657
AT1G21130	O-methyltransferase family protein;(source:Araport11)	protein_coding	INDOLE GLUCOSINOLATE O-METHYLTRANSFERASE 4 (IGMT4)	1.82446e-11	-1.86264
AT3G45160	Putative membrane lipoprotein;(source:Araport11)	protein_coding		0.00933111	-1.8381
AT3G02620	&#916;9 Stearoyl-ACP Desaturase	protein_coding		0.017846	-1.83043
AT3G12500	encodes a basic chitinase involved in ethylene/jasmonic acid mediated signalling pathway during systemic acquired resistance based on expression analyses.	protein_coding	BASIC CHITINASE (HCHIB)	0.0118126	-1.79634
AT4G11650	Osmotin-like protein; functions as a positive regulator in the generation of ABA responses and is under post-translational control.	protein_coding	OSMOTIN 34 (OSM34)	3.31815e-14	-1.79458
AT5G07080	Encodes enzymes that can efficiently convert putrescine and caffeoyl-CoA to di-caffeoyl putrescine. Can convert spermidine/spermine and feruloyl CoA to mono-feruloyl spermidine/spermine. Has a preference for feruloyl-CoA binding, but little acyl-acceptor specificity.	protein_coding		0.0364263	-1.73816
AT1G06983	None;(source:Araport11)	long_noncoding_rna		0.0139036	-1.71717
AT5G59680	Leucine-rich repeat protein kinase family protein;(source:Araport11)	protein_coding		0.0115029	-1.70591
AT5G28630	glycine-rich protein;(source:Araport11)	protein_coding		0.00215965	-1.69961
AT4G13310	putative cytochrome P450	protein_coding	CYTOCHROME P450, FAMILY 71, SUBFAMILY A, POLYPEPTIDE 20 (CYP71A20)	0.00774775	-1.69428
AT4G31875	hypothetical protein;(source:Araport11)	protein_coding		0.000650995	-1.69125
AT4G37390	Encodes an IAA-amido synthase that conjugates Asp and other amino acids to auxin in vitro. Lines carrying insertions in this gene are hypersensitive to auxin. May function as a negative component in auxin signaling by regulating auxin activity.	protein_coding	(BRU6)	0.00080705	-1.68598
AT1G30730	FAD-binding Berberine family protein;(source:Araport11)	protein_coding	(ATBBE11)	8.86976e-05	-1.66077
AT3G14260	LURP-one-like protein (DUF567);(source:Araport11)	protein_coding		0.036705	-1.64239
AT4G07820	CAP (Cysteine-rich secretory proteins, Antigen 5, and Pathogenesis-related 1 protein) superfamily protein;(source:Araport11)	protein_coding		0.0344768	-1.63783
AT5G56100	glycine-rich protein / oleosin;(source:Araport11)	protein_coding		0.00277317	-1.63479
AT5G06570	alpha/beta-Hydrolases superfamily protein;(source:Araport11)	protein_coding		0.000780605	-1.59636
AT2G43820	Encodes a nicotinate-O-glycosyltransferase. Induced by Salicylic acid, virus, fungus and bacteria. Also involved in the tryptophan synthesis pathway. Independent of NPR1 for their induction by salicylic acid. UGT74F1 transfers UDP:glucose to salicylic acid (forming a glucoside (SAG) and a glucose ester (SGE)), benzoic acid, and anthranilate in vitro. UGT74F2 shows a weak ability to catalyze the f…	protein_coding	UDP-GLUCOSYLTRANSFERASE 74F2 (UGT74F2)	2.00328e-05	-1.57845
AT3G48360	Encodes a protein (BT2) that is an essential component of the TAC1-mediated telomerase activation pathway. Acts redundantly with BT3 and BT1 during female gametophyte development and with BT3 during male gametophyte development. BT2 also mediates multiple responses to nutrients, stresses, and hormones.	protein_coding	BTB AND TAZ DOMAIN PROTEIN 2 (bt2)	1.52175e-06	-1.57187
AT4G36670	Major facilitator superfamily protein;(source:Araport11)	protein_coding	POLYOL/MONOSACCHARIDE TRANSPORTER 6 (PMT6)	0.000177848	-1.56531
AT1G73540	nudix hydrolase homolog 21;(source:Araport11)	protein_coding	NUDIX HYDROLASE HOMOLOG 21 (NUDT21)	0.00871497	-1.56189
AT3G63380	ATPase E1-E2 type family protein / haloacid dehalogenase-like hydrolase family protein;(source:Araport11)	protein_coding	AUTO-INHIBITED CA2+ ATPASE 12 (ACA12)	0.00027928	-1.54442
AT3G22460	Encodes a member of a family of genes with O-acetylserine(thiol)lyase activity.	protein_coding	O-ACETYLSERINE (THIOL) LYASE (OAS-TL) ISOFORM A2 (OASA2)	0.0193231	-1.5354
AT4G17490	Encodes a member of the ERF (ethylene response factor) subfamily B-3 of ERF/AP2 transcription factor family (ATERF-6). The protein contains one AP2 domain. There are 18 members in this subfamily including ATERF-1, ATERF-2, AND ATERF-5. It is involved in the response to reactive oxygen species and light stress. Involved in regulating root architecture and the response to cold stress.	protein_coding	ETHYLENE RESPONSIVE ELEMENT BINDING FACTOR 6 (ERF6)	0.000794741	-1.5306
AT1G11210	cotton fiber protein, putative (DUF761);(source:Araport11)	protein_coding		0.0205987	-1.52098
AT1G56300	Chaperone DnaJ-domain superfamily protein;(source:Araport11)	protein_coding	(DJC53)	0.042124	-1.50663
AT1G70810	Calcium-dependent lipid-binding (CaLB domain) family protein;(source:Araport11)	protein_coding	C2-DOMAIN ABA-RELATED7 (CAR7)	0.0216855	-1.48735
AT1G02640	encodes a protein similar to a beta-xylosidase located in the extracellular matrix. This is a member of glycosyl hydrolase family 3 and has six other closely related members.	protein_coding	BETA-XYLOSIDASE 2 (BXL2)	0.0178754	-1.48422
AT2G22122	hypothetical protein;(source:Araport11)	protein_coding		0.000780605	-1.47674
AT3G25190	The gene encodes nodulin-like21 whose transcript abundance was repressed under conditions of Fe-deficient growth.	protein_coding	VACUOLAR IRON TRANSPORTER-LIKE 5 (VTL5)	3.36428e-06	-1.46576
AT2G05520	Encodes a glycine-rich protein that is expressed mainly in stems and leaves. AtGRP3 functions in root size determination during development and in Al stress. mRNA levels are upregulated in response to ABA, salicylic acid and ethylene but downregulated in response to desiccation. The mRNA is cell-to-cell mobile.	protein_coding	GLYCINE-RICH PROTEIN 3 (GRP-3)	4.23196e-07	-1.46315
AT2G26530	Pheromone receptor-like protein involved in the early elicitor signaling events which occur within minutes and include ion fluxes across the plasma membrane, activation of MPKs and the formation of ROS related to PGPS1 and WRKY33.	protein_coding	(AR781)	0.000225456	-1.46217
AT3G02850	Encodes SKOR, a member of Shaker family potassium ion (K+) channel. This family includes five groups based on phylogenetic analysis (FEBS Letters (2007) 581: 2357): I (inward rectifying channel): AKT1 (AT2G26650), AKT5 (AT4G32500) and SPIK (also known as AKT6, AT2G25600); II (inward rectifying channel): KAT1 (AT5G46240) and KAT2 (AT4G18290); III (weakly inward rectifying channel): AKT2 (AT4G22200…	protein_coding	STELAR K+ OUTWARD RECTIFIER (SKOR)	0.0460369	-1.46185
AT3G10020	plant/protein;(source:Araport11)	protein_coding	HYPOXIA RESPONSE UNKNOWN PROTEIN 26 (HUP26)	1.68185e-09	-1.42029
AT1G21680	DPP6 N-terminal domain-like protein;(source:Araport11)	protein_coding		5.38612e-05	-1.3871
AT2G43510	Member of the defensin-like (DEFL) family. Encodes putative trypsin inhibitor protein which may function in defense against herbivory.	protein_coding	TRYPSIN INHIBITOR PROTEIN 1 (TI1)	0.0480062	-1.38315
AT1G76600	PADRE protein up-regulated after infection by S. sclerotiorun.	protein_coding		0.000768885	-1.35675
AT2G23030	encodes a member of SNF1-related protein kinases (SnRK2)	protein_coding	SNF1-RELATED PROTEIN KINASE 2.9 (SNRK2.9)	0.0225366	-1.31649
AT1G26250	Proline-rich extensin-like family protein;(source:Araport11)	protein_coding	EXTENSIN 18 (EXT18)	0.0469337	-1.30675
AT5G05410	Encodes a transcription factor that specifically binds to DRE/CRT cis elements (responsive to drought and low-temperature stress). Belongs to the DREB subfamily A-2 of ERF/AP2 transcription factor family (DREB2A). There are eight members in this subfamily including DREB2B. The protein contains one AP2 domain. Overexpression of transcriptional activation domain of DREB2A resulted in significant dr…	protein_coding	DRE-BINDING PROTEIN 2A (DREB2A)	0.0444888	-1.29573
AT3G59930	Encodes a defensin-like (DEFL) family protein that is expressed in roots and downregulated in syncytium formed during nematode infection.	protein_coding		4.84702e-09	-1.28862
AT2G40000	Ortholog of sugar beet HS1 PRO-1 2. Involved in basal disease resistance.	protein_coding	ORTHOLOG OF SUGAR BEET HS1 PRO-1 2 (HSPRO2)	0.00259237	-1.27994
AT5G28080	Encodes a member of the WNK family (9 members in all) of protein kinases, the structural design of which is clearly distinct from those of other known protein kinases, such as receptor-like kinases and mitogen-activated protein kinases.	protein_coding	(WNK9)	0.00472316	-1.27715
AT5G07100	Encodes WRKY DNA-binding protein 26 (WRKY26).	protein_coding	WRKY DNA-BINDING PROTEIN 26 (WRKY26)	0.00698222	-1.2714
AT5G61590	Encodes an AP2/ERF-type transcription factor that is preferentially expressed in the epidermis and induced by darkness and negatively regulates cuticular wax biosynthesis.	protein_coding	DECREASE WAX BIOSYNTHESIS (DEWAX)	9.00768e-06	-1.26779
AT1G25400	transmembrane protein;(source:Araport11)	protein_coding		0.0115047	-1.26457
AT1G62510	Expressed in the root cortex.	protein_coding		0.00243015	-1.25141
AT4G23700	member of Putative Na+/H+ antiporter family	protein_coding	CATION/H+ EXCHANGER 17 (CHX17)	6.33446e-06	-1.2511
AT1G49720	Identified as a protein that binds to abscisic acid response elements. May mediate transcriptional regulation of ABA responses.	protein_coding	ABSCISIC ACID RESPONSIVE ELEMENT-BINDING FACTOR 1 (ABF1)	0.00539823	-1.24302
AT2G33830	Negative regulator of local and systemic acquired resistance; target of FLD for activation of SAR.	protein_coding	DORMANCY ASSOCIATED GENE 2 (DRM2)	3.53742e-09	-1.23107
AT5G27420	Encodes CNI1 (Carbon/Nitrogen Insensitive1) (also named as ATL31), a RING type ubiquitin ligase that functions in the Carbon/Nitrogen response for growth phase transition in Arabidopsis seedlings. The mRNA is cell-to-cell mobile.	protein_coding	CARBON/NITROGEN INSENSITIVE 1 (CNI1)	0.00383338	-1.21242
AT4G04960	Concanavalin A-like lectin protein kinase family protein;(source:Araport11)	protein_coding	L-TYPE LECTIN RECEPTOR KINASE VII.1 (LECRK-VII.1)	0.0208887	-1.21133
AT5G43180	transmembrane protein, putative (Protein of unknown function, DUF599);(source:Araport11)	protein_coding		3.60773e-05	-1.20012
AT2G39518	Uncharacterized protein family (UPF0497);(source:Araport11)	protein_coding	CASP-LIKE PROTEIN 4D2 (CASPL4D2)	0.0496048	-1.19622
AT1G80380	encodes a glycerate kinase which catalyzes the last step of photorespiration C2 cycle.	protein_coding	GLYCERATE KINASE (GLYK)	4.03306e-07	-1.19453
AT4G39675	hypothetical protein;(source:Araport11)	protein_coding		2.72196e-05	-1.19002
AT5G54960	pyruvate decarboxylase-2	protein_coding	PYRUVATE DECARBOXYLASE-2 (PDC2)	0.0146701	-1.18035
AT4G37520	Peroxidase superfamily protein;(source:Araport11)	protein_coding		8.3118e-07	-1.1718
AT2G33790	pollen Ole e 1 allergen protein containing 14.6% proline residues, similar to arabinogalactan protein (Daucus carota) GI:11322245, SP:Q03211 Pistil-specific extensin-like protein precursor (PELP) {Nicotiana tabacum}; contains Pfam profile PF01190: Pollen proteins Ole e I family	protein_coding	ARABINOGALACTAN PROTEIN 30 (AGP30)	1.91334e-05	-1.17021
AT5G15180	Peroxidase superfamily protein;(source:Araport11)	protein_coding	PEROXIDASE 56 (PRX56)	0.00117266	-1.1519
AT3G12700	Encodes an aspartic protease has an important regulatory function in chloroplasts that not only influences photosynthetic carbon metabolism but also plastid and nuclear gene expression.	protein_coding	NANA (NANA)	0.0086692	-1.14565
AT1G67810	Encodes a protein capable of stimulating the cysteine desulfurase activity of CpNifS (AT1G08490) in vitro. SufE2:GFP localizes to the chloroplasts where it is likely to play a role in iron-sulfur cluster assembly. Transcript levels for this gene are high in the pollen relative to other organs based on RT-PCR analysis. The mRNA is cell-to-cell mobile.	protein_coding	SULFUR E2 (SUFE2)	0.0339345	-1.14409
AT1G70880	Polyketide cyclase/dehydrase and lipid transport superfamily protein;(source:Araport11)	protein_coding		0.0129449	-1.10956
AT1G30720	FAD-binding Berberine family protein;(source:Araport11)	protein_coding	(ATBBE10)	0.0018873	-1.10618
AT2G47400	CP12-1 encodes a small peptide found in the chloroplast stroma. It belongs to the CP12 gene family thought to be involved in the formation of a supramolecular complex with glyceraldehyde-3-phosphate dehydrogenase (GAPDH) and phosphoribulokinase (PRK) embedded in the Calvin cycle. The mRNA is cell-to-cell mobile.	protein_coding	CP12 DOMAIN-CONTAINING PROTEIN 1 (CP12-1)	3.16266e-06	-1.10111
AT4G27280	EF-hand Ca2 + -binding protein, which is a Ca2+-dependent transducer of auxin-regulated gene expression and interacts with ICR1.	protein_coding	CA2+-DEPENDENT MODULATOR OF ICR1 (CMI1)	0.0179615	-1.09796
AT1G12780	Encodes a UDP-glucose epimerase that catalyzes the interconversion of the sugar nucleotides UDP-glucose UDP-galactose via a UDP-4-keto-hexose intermediate. Responsive to stress.	protein_coding	UDP-D-GLUCOSE/UDP-D-GALACTOSE 4-EPIMERASE 1 (UGE1)	0.0424563	-1.09362
AT1G69890	Encodes a member of a conserved DUF domain family that is induced by NO. Based on mutant phenotype may be involved in NO stress response.	protein_coding	(DUF569)	0.0016835	-1.0879
AT1G11530	Encodes a monocysteinic thioredoxin, thioredoxin in which the second cysteine of the redox site is replaced by a serine, with low disulfide reductase but efficient disulfide isomerase activity. The mRNA is cell-to-cell mobile.	protein_coding	C-TERMINAL CYSTEINE RESIDUE IS CHANGED TO A SERINE 1 (CXXS1)	0.00163473	-1.08065
AT4G04990	serine/arginine repetitive matrix-like protein (DUF761);(source:Araport11)	protein_coding		0.0355765	-1.07723
AT1G73260	Encodes a trypsin inhibitor involved in modulating programmed cell death in plant-pathogen interactions.	protein_coding	KUNITZ TRYPSIN INHIBITOR 1 (KTI1)	3.60773e-05	-1.06941
AT1G21120	O-methyltransferase family protein;(source:Araport11)	protein_coding		0.00806103	-1.05239
AT1G28330	dormancy-associated protein (DRM1)	protein_coding	DORMANCY-ASSOCIATED PROTEIN-LIKE 1 (DYL1)	1.10057e-05	-1.04495
AT5G20250	encodes a member of glycosyl hydrolase family 36. Expression is induced within 3 hours of dark treatment, in senescing leaves and treatment with exogenous photosynthesis inhibitor. Induction of gene expression was suppressed in excised leaves supplied with sugar. The authors suggest that the gene's expression pattern is responding to the level of sugar in the cell. The mRNA is cell-to-cell mobile.	protein_coding	DARK INDUCIBLE 10 (DIN10)	1.65488e-06	-1.04294
AT3G55980	CCCH-type zinc finger protein involved in salt stress and immune responses.	protein_coding	TANDEM ZINC FINGER 11 (TZF11)	0.0186402	-1.04077
AT2G46750	Encodes a homolog of rat L-gulono-1,4-lactone (L-GulL) oxidase that is involved in the biosynthesis of L-ascorbic acid.	protein_coding	L -GULONO-1,4-LACTONE ( L -GULL) OXIDASE 2 (GULLO2)	6.91041e-05	-1.04053
AT2G21660	Encodes a small glycine-rich RNA binding protein that is part of a negative-feedback loop through which AtGRP7 regulates the circadian oscillations of its own transcript. Gene expression is induced by cold. GRP7 appears to promote stomatal opening and reduce tolerance under salt and dehydration stress conditions, but, promotes stomatal closing and thereby increases stress tolerance under conditio…	protein_coding	COLD, CIRCADIAN RHYTHM, AND RNA BINDING 2 (CCR2)	0.000376621	-1.03754
AT1G77885	hypothetical protein;(source:Araport11)	protein_coding		0.0480429	-1.03677
AT2G15220	Plant basic secretory protein (BSP) family protein;(source:Araport11)	protein_coding		0.036705	-1.03219
AT2G22450	riboflavin biosynthesis protein;(source:Araport11)	protein_coding	HOMOLOG OF RIBA 2 (RIBA2)	0.04652	-1.02243
AT4G17340	tonoplast intrinsic protein 2;(source:Araport11)	protein_coding	TONOPLAST INTRINSIC PROTEIN 2;2 (TIP2;2)	1.20015e-05	-1.02174
AT1G55810	One of the homologous genes predicted to encode proteins with UPRT domains (Uracil phosphoribosyltransferase). Five of these genes (At5g40870, At3g27190, At1g55810, At4g26510 and At3g27440) show a high level of identity, and are annotated as also containing a N-terminal uracil kinase (UK) domain. These genes are referred to as UKL1 (UK-like 1), UKL2, UKL3, UKL4 and UKL5, respectively.	protein_coding	URIDINE/CYTIDINE KINASE 3 (UCK3)	0.00732719	-1.02033
AT5G10580	plant/protein (Protein of unknown function, DUF599);(source:Araport11)	protein_coding		0.00258366	-1.0159
AT3G45640	Encodes a mitogen-activated kinase whose mRNA levels increase in response to touch, cold, salinity stress and chitin oligomers.Also functions in ovule development. Heterozygous MPK3 mutants in a homozygous MPK6 background are female sterile due to defects in integument development. MPK3 can be dephosphorylated by MKP2 in vitro. The mRNA is cell-to-cell mobile.	protein_coding	MITOGEN-ACTIVATED PROTEIN KINASE 3 (MPK3)	0.00842975	-1.01437
AT4G36040	Chaperone DnaJ-domain superfamily protein;(source:Araport11)	protein_coding	DNAJ11 (J11)	0.000292853	-1.01094
AT4G12550	isolated from differential screening of a cDNA library from auxin-treated root culture. encodes a protein that is related to a large family of proteins that consist of a proline-rich or glycine-rich N-terminus and a hydrophobic, possibly membrane spanning C-terminus.	protein_coding	AUXIN-INDUCED IN ROOT CULTURES 1 (AIR1)	3.36428e-06	-0.98222
AT1G33055	hypothetical protein;(source:Araport11)	protein_coding	HYPOXIA RESPONSE UNKNOWN PROTEIN 32 (HUP32)	0.0375442	-0.975426
AT1G61740	Sulfite exporter TauE/SafE family protein;(source:Araport11)	protein_coding		0.00104094	-0.972908
AT1G19020	Modulates defense against bacterial pathogens and tolerance to oxidative stress.	protein_coding	SMALL DEFENSE-ASSOCIATED PROTEIN 1 (SDA1)	0.00848585	-0.970873
AT1G31330	Encodes subunit F of photosystem I.	protein_coding	PHOTOSYSTEM I SUBUNIT F (PSAF)	0.000580762	-0.961865
AT2G15960	Unknown protein. Expression decreased in response to proline.	protein_coding		0.00383338	-0.960191
AT5G66052	transmembrane protein;(source:Araport11)	protein_coding		0.000650995	-0.958871
AT5G63600	encodes a protein whose sequence is similar to flavonol synthase	protein_coding	FLAVONOL SYNTHASE 5 (FLS5)	0.0182059	-0.953159
AT3G53980	Bifunctional inhibitor/lipid-transfer protein/seed storage 2S albumin superfamily protein;(source:Araport11)	protein_coding		0.00263307	-0.951845
AT1G80440	Encodes a member of a family of F-box proteins, called the KISS ME DEADLY (KMD) family, that targets type-B ARR proteins for degradation and is involved in the negative regulation of the cytokinin response. Also named as KFB20, a member of a group of Kelch repeat F-box proteins that negatively regulate phenylpropanoid biosynthesis by targeting the phenypropanoid biosynthesis enzyme phenylalanine …	protein_coding	KISS ME DEADLY 1 (KMD1)	0.0106979	-0.948934
AT3G15450	aluminum induced protein with YGL and LRDR motifs;(source:Araport11)	protein_coding		0.000222518	-0.940377
AT1G20620	Catalase, catalyzes the breakdown of hydrogen peroxide (H2O2) into water and oxygen.The mRNA is cell-to-cell mobile.It is a target for SUMOlaytion (PMID: 21413927).Transnitrosylates GSNOR1 and mutants suppress the gnsnor1 phenotype.	protein_coding	REPRESSOR OF GSNOR1 (ROG1)	9.48525e-05	-0.937427
AT1G20340	recombination and DNA-damage resistance protein (DRT112) One of two Arabidopsis plastocyanin genes. Predominant form, expressed 10x higher than PETE1. PETE2 is thought to be post-transcriptionally regulated via copper accumulation and is involved in copper homeostasis. Mutation of this gene does not have obvious effect on photosynthesis. In plsp1-1 mutant plastids, the nonmature form of the prote…	protein_coding	DNA-DAMAGE-REPAIR/TOLERATION PROTEIN 112 (DRT112)	0.0185439	-0.934955
AT1G49032	hypothetical protein;(source:Araport11)	protein_coding		0.0482485	-0.932176
AT2G38400	alanine:glyoxylate aminotransferase 2 homolog (AGT3) mRNA,	protein_coding	ALANINE:GLYOXYLATE AMINOTRANSFERASE 3 (AGT3)	0.00978312	-0.9264
AT1G67090	Encodes a member of the Rubisco small subunit (RBCS) multigene family: RBCS1A (At1g67090), RBCS1B (At5g38430), RBCS2B (At5g38420), and RBCS3B (At5g38410). Functions to yield sufficient Rubisco content for leaf photosynthetic capacity.	protein_coding	RIBULOSE BISPHOSPHATE CARBOXYLASE SMALL CHAIN 1A (RBCS1A)	0.00602672	-0.922988
AT1G75820	Putative receptor kinase with an extracellular leucine-rich domain. Controls shoot and floral meristem size, and contributes to establish and maintain floral meristem identity. Negatively regulated by KAPP (kinase-associated protein phosphatase). CLV3 peptide binds directly CLV1 ectodomain.	protein_coding	CLAVATA 1 (CLV1)	0.0375324	-0.909442
AT1G76800	The gene encodes nodulin-like2 whose transcript abundance was repressed under conditions of Fe-deficient growth.	protein_coding	VACUOLAR IRON TRANSPORTER-LIKE 2 (VTL2)	0.0179617	-0.905039
AT5G24490	30S ribosomal protein;(source:Araport11)	protein_coding		0.0156022	-0.894475
AT4G16260	Encodes a putative beta-1,3-endoglucanase that interacts with the 30C02 cyst nematode effector. May play a role in host defense.	protein_coding		0.004045	-0.888212
AT5G61380	Pseudo response regulator involved in the generation of circadian rhythms. TOC1 appears to shorten the period of circumnutation speed. TOC1 contributes to the plant fitness (carbon fixation, biomass) by influencing the circadian clock period. PRR3 may increase the stability of TOC1 by preventing interactions between TOC1 and the F-box protein ZTL. Expression of TOC1 is correlated with rhythmic ch…	protein_coding	TIMING OF CAB EXPRESSION 1 (TOC1)	0.0277028	-0.883838
AT2G13360	Encodes a peroxisomal photorespiratory enzyme that catalyzes transamination reactions with multiple substrates. It is involved in photorespiration.	protein_coding	ALANINE:GLYOXYLATE AMINOTRANSFERASE (AGT)	0.000540227	-0.875508
AT5G14120	Major facilitator superfamily protein;(source:Araport11)	protein_coding		0.00141101	-0.856693
AT3G10985	A senescence-associated gene whose expression is induced in response to treatment with Nep1, a fungal protein that causes necrosis. The mRNA is cell-to-cell mobile.	protein_coding	SENESCENCE ASSOCIATED GENE 20 (SAG20)	0.00015414	-0.853838
AT2G28570	hypothetical protein;(source:Araport11)	protein_coding		0.0119368	-0.84534
AT5G43580	Predicted to encode a PR (pathogenesis-related) peptide that belongs to the PR-6 proteinase inhibitor family. Functions in resistance to necrotrophic fungi and insect herbivory. Six putative PR-6-type protein encoding genes are found in Arabidopsis: At2g38900, At2g38870, At5g43570, At5g43580, At3g50020 and At3g46860.	protein_coding	UNUSUAL SERINE PROTEASE INHIBITOR (UPI)	0.00162761	-0.839977
AT1G03090	MCCA is the biotinylated subunit of the dimer MCCase, which is involved in leucine degradation. Both subunits are nuclear coded and the active enzyme is located in the mitochondrion.	protein_coding	(MCCA)	0.0344428	-0.834449
AT2G34420	Photosystem II type I chlorophyll a/b-binding protein	protein_coding	PHOTOSYSTEM II LIGHT HARVESTING COMPLEX GENE B1B2 (LHB1B2)	0.000453626	-0.819032
AT1G65845	transmembrane protein;(source:Araport11)	protein_coding		0.00422037	-0.806924
AT1G59870	ATP binding cassette transporter. Localized to the plasma membrane in uninfected cells. In infected leaves, the protein concentrated at infection sites. Contributes to nonhost resistance to inappropriate pathogens that enter by direct penetration in a salicylic acid?dependent manner. Required for mlo resistance. Has Cd transporter activity (Cd2+ extrusion pump) and contributes to heavy metal resi…	protein_coding	PENETRATION 3 (PEN3)	0.00689224	-0.80612
AT1G65970	thioredoxin-dependent peroxidase 2	protein_coding	THIOREDOXIN-DEPENDENT PEROXIDASE 2 (TPX2)	0.000145835	-0.803364
AT1G01820	member of the peroxin11 (PEX11) gene family, integral to peroxisome membrane, controls peroxisome proliferation.	protein_coding	PEROXIN 11C (PEX11C)	0.0220396	-0.793782
AT3G53460	Encodes a nuclear gene with a consensus RNA-binding domain that is localized to the chloroplast.	protein_coding	CHLOROPLAST RNA-BINDING PROTEIN 29A (CP29A)	0.029722	-0.792372
AT2G36320	A20/AN1-like zinc finger family protein;(source:Araport11)	protein_coding		0.00422314	-0.788756
AT1G19530	Direct target of RGA, plays an essential role in GA-mediated tapetum and pollen development.	protein_coding	RGA TARGET 1 (RGAT1)	0.0100027	-0.788496
AT4G21850	methionine sulfoxide reductase B9;(source:Araport11)	protein_coding	METHIONINE SULFOXIDE REDUCTASE B9 (MSRB9)	0.0206969	-0.775276
AT5G22920	Encodes a protein with sequence similarity to RING, zinc finger proteins. Loss of function mutations show reduced (15%) stomatal aperture under non stress conditions.	protein_coding	RING ZINC-FINGER PROTEIN 34 (RZPF34)	0.0279381	-0.751164
AT2G15890	Encodes CBP1, a regulator of transcription initiation in central cell-mediated pollen tube guidance.	protein_coding	MATERNAL EFFECT EMBRYO ARREST 14 (MEE14)	0.0184211	-0.746098
AT3G06390	Uncharacterized protein family (UPF0497);(source:Araport11)	protein_coding	CASP-LIKE PROTEIN 1D2 (CASPL1D2)	0.0093123	-0.730437
AT1G52200	PLAC8 family protein;(source:Araport11)	protein_coding		0.0137424	-0.725249
AT3G15630	plant/protein;(source:Araport11)	protein_coding		0.0277028	-0.720702
AT1G80920	A nuclear encoded soluble protein found in the chloroplast stroma. Negatively regulated by light and has rapid turnover in darkness.	protein_coding	(J8)	0.0129988	-0.710855
AT1G11260	Encodes a H+/hexose cotransporter. The mRNA is cell-to-cell mobile.	protein_coding	SUGAR TRANSPORTER 1 (STP1)	0.0358721	-0.710269
AT2G37130	Peroxidase superfamily protein;(source:Araport11)	protein_coding		0.00764993	-0.708135
AT3G61430	a member of the plasma membrane intrinsic protein subfamily PIP1. localizes to the plasma membrane and exhibits water transport activity in Xenopus oocyte. expressed ubiquitously and protein level decreases slightly during leaf development. The mRNA is cell-to-cell mobile.	protein_coding	PLASMA MEMBRANE INTRINSIC PROTEIN 1A (PIP1A)	0.0189291	-0.706387
AT1G61590	Protein kinase superfamily protein;(source:Araport11)	protein_coding	PBS1-LIKE 15 (PBL15)	0.0488627	-0.698963
AT1G08930	encodes a putative sucrose transporter whose gene expression is induced by dehydration and cold. The mRNA is cell-to-cell mobile.	protein_coding	EARLY RESPONSE TO DEHYDRATION 6 (ERD6)	0.0106185	-0.695051
AT1G32460	hypothetical protein;(source:Araport11)	protein_coding		0.0115047	-0.673983
AT3G48530	SNF1-related protein kinase regulatory subunit gamma 1;(source:Araport11)	protein_coding	SNF1-RELATED PROTEIN KINASE REGULATORY SUBUNIT GAMMA 1 (KING1)	0.0184569	-0.673983
AT2G23810	Member of TETRASPANIN family	protein_coding	TETRASPANIN8 (TET8)	0.0189291	-0.664561
AT1G15380	Glyoxalase which affects ABA?JA crosstalk. Member of the GLYI family. glyI4 mutant plants show a general stress phenotype characterized by compromised MG scavenging, accumulation of reactive oxygen species (ROS), stomatal closure, andreduced fitness was observed.	protein_coding	GLYOXYLASE I 4 (GLYI4)	0.012197	-0.656013
AT1G75750	GA-responsive GAST1 protein homolog regulated by BR and GA antagonistically. Possibly involved in cell elongation based on expression data The mRNA is cell-to-cell mobile.	protein_coding	GAST1 PROTEIN HOMOLOG 1 (GASA1)	0.0148189	-0.646734
AT5G01750	LURP-one-like protein (DUF567);(source:Araport11)	protein_coding		0.0355445	-0.629906
AT5G21940	hybrid signal transduction histidine kinase M-like protein;(source:Araport11)	protein_coding		0.0244453	-0.5973
AT5G10860	Encodes a single cystathionine beta-Synthase domain-containing protein. Modulates development by regulating the thioredoxin system.	protein_coding	CBS DOMAIN CONTAINING PROTEIN 3 (CBSX3)	0.042124	-0.560277
AT1G74100	encodes a desulfoglucosinolate sulfotransferase, involved in the final step of glucosinolate core structure biosynthesis. Has a broad-substrate specificity with different desulfoglucosinolates, the best substrate is indole-3-methyl-dsGS, followed by benzyl-dsGS. Expression was induced by wounding, jasmonate and ethylene stimulates.	protein_coding	SULFOTRANSFERASE 16 (SOT16)	0.0369461	0.578294
AT1G45201	Target of AtGRP7 regulation.	protein_coding		0.0428855	0.64162
AT3G20370	TRAF-like family protein;(source:Araport11)	protein_coding		0.00978312	0.66754
AT3G44310	Mutants are resistant to indole-3-acetonitrile (IAN). NIT1 catalyzes the terminal activation step in indole-acetic acid biosynthesis. Predominantly expressed isoform of nitrilase isoenzyme family. Aggregation of NIT1 in cells directly abutting wound sites is one of the earliest events associated with wound and herbicide-induced cell death. The protein undergoes thiolation following treatment with…	protein_coding	NITRILASE 1 (NIT1)	0.0106979	0.681424
AT3G16420	The PBP1(PYK10-binding protein 1) assists the PYK10 (beta-glucosidase complex) in its activity and may act like a molecular chaperone that facilitates the correct polymerization of PYK10, when tissues are damaged and subcellular structures are destroyed by pests. The mRNA is cell-to-cell mobile.	protein_coding	PYK10-BINDING PROTEIN 1 (PBP1)	0.0400779	0.688581
AT5G26260	TRAF-like family protein;(source:Araport11)	protein_coding		0.00665469	0.72248
AT4G15550	UDP-glucose:indole-3-acetate beta-D-glucosyltransferase	protein_coding	INDOLE-3-ACETATE BETA-D-GLUCOSYLTRANSFERASE (IAGLU)	0.0355765	0.730433
AT3G16450	Mannose-binding lectin superfamily protein;(source:Araport11)	protein_coding	JACALIN-RELATED LECTIN 33 (JAL33)	0.00388244	0.745114
AT3G03780	Encodes a cytosolic methionine synthase, involved in methionine regeneration via the activated methyl cycle (or SAM cycle)	protein_coding	METHIONINE SYNTHASE 2 (MS2)	0.029722	0.765435
AT2G22770	Regulates the development of ER bodies. also involves in response to the endophytic fungus Piriformospora indica.	protein_coding	(NAI1)	0.0456985	0.771656
AT5G13930	Encodes chalcone synthase (CHS), a key enzyme involved in the biosynthesis of flavonoids. Required for the accumulation of purple anthocyanins in leaves and stems. Also involved in the regulation of auxin transport and the modulation of root gravitropism. The mRNA is cell-to-cell mobile.	protein_coding	TRANSPARENT TESTA 4 (TT4)	0.00764993	0.779396
AT5G07030	Eukaryotic aspartyl protease family protein;(source:Araport11)	protein_coding		0.0369461	0.80798
AT4G23430	NAD(P)-binding Rossmann-fold superfamily protein;(source:Araport11)	protein_coding	TRANSLOCON AT THE INNER ENVELOPE MEMBRANE OF CHLOROPLASTS 32-IVA (Tic32-IVa)	0.0463308	0.808902
AT1G76790	Encodes a protein with similarity to N-acetylserotonin O-methyltransferase (ASMT) but it does not have ASMT activity in vitro.	protein_coding	INDOLE GLUCOSINOLATE O-METHYLTRANSFERASE 5 (IGMT5)	0.00844676	0.818944
AT3G57020	Calcium-dependent phosphotriesterase superfamily protein;(source:Araport11)	protein_coding		0.0400779	0.823754
AT2G36880	methionine adenosyltransferase 3;(source:Araport11)	protein_coding	METHIONINE ADENOSYLTRANSFERASE 3 (MAT3)	0.00463118	0.849283
AT4G35160	Encodes a cytosolic N-acetylserotonin O-methyltransferase that can convert N-acetylserotonin to melatonin and serotonin to 5-methoxytryptamine in the process of melatonin synthesis. It does not have caffeic acid O- methyltransferase activity.	protein_coding	N-ACETYLSEROTONIN O-METHYLTRANSFERASE (ASMT)	0.0188774	0.852606
AT5G15970	Encodes a gene that can be induced by cold and abscisic acid and may be involved in cold acclimation and salt tolerance. The mRNA is cell-to-cell mobile.	protein_coding	(KIN2)	0.00278627	0.863881
AT3G29250	NAD(P)-binding Rossmann-fold superfamily protein;(source:Araport11)	protein_coding	SHORT-CHAIN DEHYDROGENASE REDUCTASE 4 (SDR4)	0.00163766	0.866845
AT3G16470	Encodes a JA-responsive gene that coordinates with GRP7 in shaping plant development through the regulation of RNA processing in Arabidopsis. AtJAC1 interacts with RNA binding protein GRP7 specifically in the cytoplasm to regulate its nucleocytoplasmic distribution.	protein_coding	JASMONATE RESPONSIVE 1 (JR1)	0.00798607	0.866963
AT2G43535	Encodes a defensin-like (DEFL) family protein.	protein_coding		0.000186519	0.872057
AT4G37410	member of CYP81F The mRNA is cell-to-cell mobile.	protein_coding	CYTOCHROME P450, FAMILY 81, SUBFAMILY F, POLYPEPTIDE 4 (CYP81F4)	6.03526e-05	0.893619
AT3G16400	Encodes a nitrile-specifier protein NSP1 responsible for constitutive and herbivore-induced simple nitrile formation in rosette leaves. NSP1 is one out of five (At3g16400/NSP1, At2g33070/NSP2, At3g16390/NSP3, At3g16410/NSP4 and At5g48180/NSP5) A. thaliana epithiospecifier protein (ESP) homologues that promote simple nitrile, but not epithionitrile or thiocyanate formation. The mRNA is cell-to-cel…	protein_coding	NITRILE SPECIFIER PROTEIN 1 (NSP1)	0.000768885	0.921992
AT1G06040	Encodes salt tolerance protein (STO) which confers salt tolerance to yeast cells. Fully complements calcineurin deficient yeast but does not encode a phosphoprotein phosphatase. Sequence has similarities to CONSTANS. STO co-localizes with COP1 and plays a role in light signaling.STO transcript levels are regulated by photoperiod and phtyohormones. STO competes with FLC in the regulation of floral…	protein_coding	SALT TOLERANCE (STO)	0.00545024	0.92738
AT5G04950	Encodes a nicotianamide synthase.	protein_coding	NICOTIANAMINE SYNTHASE 1 (NAS1)	0.0355765	0.939798
AT1G04250	Transcription regulator acting as repressor of auxin-inducible gene expression. Auxin-inducible AUX/IAA gene. Short-lived nuclear protein with four conserved domains. Domain III has homology to beta alpha alpha dimerization and DNA binding domains. Involved in auxin signaling and is a positive modulator of natural leaf senescence. Auxin induces the degradation of the protein in a dosage-dependent…	protein_coding	AUXIN RESISTANT 3 (AXR3)	0.000999639	0.945503
AT4G10040	Encodes cytochrome c. Promoter directs preferential expression in vascular tissues of cotyledons, leaves, roots, and hypocotyls, and in anthers. Double mutants with CYTC-1 accumulate starch during the day, have delayed growth and development and reduced GA and DELLA proteins linking cellular metabolism and GA homeostasis.	protein_coding	CYTOCHROME C-2 (CYTC-2)	0.013413	0.945612
AT5G67620	PADRE protein up-regulated after infection by S. sclerotiorum.	protein_coding		0.0424563	0.975901
AT1G31710	Copper amine oxidase family protein;(source:Araport11)	protein_coding	COPPER AMINE OXIDASE ALPHA 3 (CuAOalpha3)	0.00111525	0.976125
AT3G26460	Polyketide cyclase/dehydrase and lipid transport superfamily protein;(source:Araport11)	protein_coding		0.0453057	0.991236
AT2G41380	S-adenosyl-L-methionine-dependent methyltransferases superfamily protein;(source:Araport11)	protein_coding		2.81447e-06	1.00282
AT3G57010	Calcium-dependent phosphotriesterase superfamily protein;(source:Araport11)	protein_coding		5.38612e-05	1.01901
AT3G51240	Encodes flavanone 3-hydroxylase that is coordinately expressed with chalcone synthase and chalcone isomerases and is involved in flavonoid biosynthesis. Not responsive to auxin or ethylene stimulus (qRT-PCR).	protein_coding	FLAVANONE 3-HYDROXYLASE (F3H)	0.00281773	1.035
AT3G47500	Dof-type zinc finger domain-containing protein, identical to H-protein promoter binding factor-2a GI:3386546 from (Arabidopsis thaliana). Interacts with LKP2 and FKF1, but its overexpression does not change flowering time under short or long day conditions.	protein_coding	CYCLING DOF FACTOR 3 (CDF3)	0.0263195	1.03827
AT1G64390	glycosyl hydrolase 9C2;(source:Araport11)	protein_coding	GLYCOSYL HYDROLASE 9C2 (GH9C2)	0.0135276	1.04302
AT3G46700	UDP-Glycosyltransferase superfamily protein;(source:Araport11)	protein_coding		0.0018873	1.07035
AT5G38030	MATE transporter involved in auxin homeostasis in roots.	protein_coding	DETOXIFICATION30 (DTX30)	0.00118315	1.07618
AT5G05270	Chalcone-flavanone isomerase family protein;(source:Araport11)	protein_coding	CHALCONE ISOMERASE LIKE (CHIL)	0.00698222	1.08456
AT2G47800	Encodes a plasma membrane localized ATPase transporter involved in multidrug transport. The expression of this gene is upregulated by herbicide safeners such as benoxacor, fluxofenim and fenclorim. The mRNA is cell-to-cell mobile.	protein_coding	ATP-BINDING CASSETTE C4 (ABCC4)	0.000518575	1.08997
AT1G72140	Tonoplast localized pH dependent, low affinity nitrogen transporter.In shoots, expressed in leaf veins and mesophyll. In roots, GUS activity was detected in root vascular stele. More highly expressed in roots.	protein_coding	TRANSPORTER OF IBA1 (TOB1)	0.00722003	1.09271
AT5G47990	Encodes an endomembrane system-expressed member of the CYP705A family of cytochrome P450 enzymes. It appears to catalyze the addition of a double bond to thalian-diol at carbon 15. Reduced levels of THAD expression lead to a build up of thalian-diol in root extracts. thad1-1 mutants also have longer roots than wild type seedlings and show altered gravitropic responses.	protein_coding	CYTOCHROME P450, FAMILY 705, SUBFAMILY A, POLYPEPTIDE 5 (CYP705A5)	3.48002e-05	1.1012
AT5G63850	Amino acid transporter whose expression is downregulated by dehydration.	protein_coding	AMINO ACID PERMEASE 4 (AAP4)	0.0205987	1.1023
AT4G29270	HAD superfamily, subfamily IIIB acid phosphatase;(source:Araport11)	protein_coding		1.76367e-06	1.10651
AT1G08430	Encodes a Al-activated malate efflux transporter. It is essential for aluminum tolerance but does not represent the major Al tolerance QTL. Staurosporine and calyculin A both block all changes in AtALMT1 gene expression (as a result malate release is totally inhibited). AtALMT1 transcription was clearly induced by indole-3-acetic acid, abscisic acid, low pH, hydrogen peroxide and flg22. STOP1 and…	protein_coding	ALUMINUM-ACTIVATED MALATE TRANSPORTER 1 (ALMT1)	0.0297602	1.11097
AT5G24780	encodes an acid phosphatase similar to soybean vegetative storage proteins. Gene expression is induced by wounding and jasmonic acid.	protein_coding	VEGETATIVE STORAGE PROTEIN 1 (VSP1)	0.00163473	1.1263
AT5G23820	ML3 can be modified by NEDD8 and ubiquitin. ML3 expression is regulated by NAI1. ML3 expression is regulated by MeJA, ethylene and wounding. ml3-3 is more susceptible against infections with Alternaria brassicicola and more resistant against infections with Pseudomonas syringae DC3000.	protein_coding	MD2-RELATED LIPID RECOGNITION 3 (ML3)	2.12165e-07	1.13604
AT3G18000	Encodes a N-methyltransferase-like protein. Double mutants of NMT1 and NMT3 are defective in leaf, root, flower, seed, and pollen development.	protein_coding	XIPOTL 1 (XPL1)	0.000245951	1.14703
AT3G44990	Encodes a xyloglucan endotransglycosylase/hydrolase. Protein sequence and phylogenetic analysis indicates that this enzyme resides in Group III-A of the XTH family, with high similarity to Tropaeolum majus (nasturtium) xyloglucanase 1 (TmNXG1).Enzyme kinetic analysis indicates predominant xyloglucan endo-hydrolase activity (EC 3.2.1.151) with only limited potential to act as a xyloglucan endo-tra…	protein_coding	XYLOGLUCAN ENDOTRANSGLUCOSYLASE/HYDROLASE 31 (XTH31)	0.00545024	1.15587
AT2G24980	Proline-rich extensin-like family protein;(source:Araport11)	protein_coding		0.00722003	1.15619
AT2G39310	jacalin-related lectin 22;(source:Araport11)	protein_coding	JACALIN-RELATED LECTIN 22 (JAL22)	0.000600872	1.16904
AT2G32990	glycosyl hydrolase 9B8;(source:Araport11)	protein_coding	GLYCOSYL HYDROLASE 9B8 (GH9B8)	0.0185439	1.1816
AT3G49960	Its expression is enriched in root hair cells (compared to non-root hair cells) and this enrichment is associated with increase in the transcription-associated mark trimethylation of H3 lysine 4 (H3K4me3) and decrease in the Polycomb silencing-associated mark trimethylation of H3 lysine 27 (H3K27me3) in root hair cells relative to non-root hair cells.	protein_coding		7.94326e-05	1.19157
AT1G17180	Encodes glutathione transferase belonging to the tau class of GSTs. Naming convention according to Wagner et al. (2002). Detoxification of the environmental pollutant 2,4,6-trinitrotoluene. Arabidopsis plant over-expressing At1g17180 were more resistant to TNT, removed more TNT from sterile and soil-based media, and had reduced levels of glutathione when grown in the presence of TNT.	protein_coding	GLUTATHIONE S-TRANSFERASE TAU 25 (GSTU25)	6.3984e-06	1.23063
AT3G50300	HXXXD-type acyl-transferase family protein;(source:Araport11)	protein_coding		1.63865e-05	1.25083
AT5G48000	Encodes a member of the CYP708A family of cytochrome P450 enzymes. THAH appears to add a hydroxyl group to the triterpene thalianol. thah1 mutants have an elevated accumulation of thalianol. thah1-1 mutants have longer roots than wild type plants. Thalian-diol and desaturated thalian-diol are lost from the root extracts of thah1-1 mutants. Overexpression of the sequence from At5g48000.1 rescues t…	protein_coding	CYTOCHROME P450, FAMILY 708, SUBFAMILY A, POLYPEPTIDE 2 (CYP708A2)	8.86976e-05	1.25446
AT1G18140	putative laccase, a member of laccase family of genes (with 17 members in Arabidopsis).	protein_coding	LACCASE 1 (LAC1)	0.00388244	1.25974
AT4G28250	putative beta-expansin/allergen protein. Naming convention from the Expansin Working Group (Kende et al, 2004. Plant Mol Bio). Involved in the formation of nematode-induced syncytia in roots of Arabidopsis thaliana.	protein_coding	EXPANSIN B3 (EXPB3)	2.81447e-06	1.26716
AT5G42580	a member of the cytochrome P450 family	protein_coding	CYTOCHROME P450, FAMILY 705, SUBFAMILY A, POLYPEPTIDE 12 (CYP705A12)	0.00227654	1.29095
AT5G08250	Cytochrome P450 superfamily protein;(source:Araport11)	protein_coding		0.0451348	1.29645
AT4G39940	adenosine-5'-phosphosulfate-kinase (akn2) mRNA, complete The mRNA is cell-to-cell mobile.	protein_coding	APS-KINASE 2 (AKN2)	3.97349e-05	1.30365
AT3G27884	Has been identified as a translated small open reading frame by ribosome profiling.	other_rna	SHORT OPEN READING FRAME 3 (SORF3)	0.00544812	1.30997
AT2G25160	cytochrome P450, family 82, subfamily F, polypeptide 1;(source:Araport11)	protein_coding	CYTOCHROME P450, FAMILY 82, SUBFAMILY F, POLYPEPTIDE 1 (CYP82F1)	1.10057e-05	1.33303
AT4G34710	Encodes a arginine decarboxylase (ADC), a rate-limiting enzyme that catalyzes the first step of polyamine (PA) biosynthesis via ADC pathway in Arabidopsis thaliana. Arabidopsis genome has two ADC paralogs, ADC1 and ADC2. ADC2 is stress-inducible (osmotic stress). Double mutant analysis showed that ADC genes are essential for the production of PA, and are required for normal seed development. Over…	protein_coding	ARGININE DECARBOXYLASE 2 (ADC2)	7.08544e-07	1.33707
AT4G29700	Alkaline-phosphatase-like family protein;(source:Araport11)	protein_coding		0.000161718	1.34411
AT4G04610	Encodes a protein disulfide isomerase-like (PDIL) protein, a member of a multigene family within the thioredoxin (TRX) superfamily. This protein also belongs to the adenosine 5'-phosphosulfate reductase-like (APRL) group. The mRNA is cell-to-cell mobile.	protein_coding	APS REDUCTASE 1 (APR1)	0.00146716	1.34569
AT5G64940	ABC1K8 is a member of an atypical protein kinase family that is induced by heavy metals. Loss of function mutations affect the metabolic profile of chloroplast lipids. It appears to function along with ABC1K7 in mediating lipid membrane changes in response to stress. The mRNA is cell-to-cell mobile.	protein_coding	ABC2 HOMOLOG 13 (ATH13)	0.0293928	1.35115
AT5G60890	Myb-like transcription factor that modulates expression of ASA1, a key point of control in the tryptophan pathway; mutant has deregulated expression of ASA1 in dominant allele. Loss of function allele suggests ATR1 also functions at a control point for regulating indole glucosinolate homeostasis.	protein_coding	MYB DOMAIN PROTEIN 34 (MYB34)	0.0280781	1.35135
AT1G14120	DAO2 is an IAA oxidase expressed in root caps. it is a member of a family of dioxygenase and 2OG Fe(II) oxygenase domain and DAO domain containing proteins. It is expressed specifically in root cap cells and does not appear to be the major IAA oxidase in planta.	protein_coding	AUXIN OXIDASE (ATDAO2)	0.00119798	1.3886
AT5G08640	Encodes a flavonol synthase that catalyzes formation of flavonols from dihydroflavonols. Co-expressed with CHI and CHS (qRT-PCR).	protein_coding	FLAVONOL SYNTHASE 1 (FLS1)	8.83401e-06	1.44075
AT5G19260	A member of the FAF family proteins encoded by the FANTASTIC FOUR (FAF) genes: AT4G02810 (FAF1), AT1G03170 (FAF2), AT5G19260 (FAF3) and AT3G06020 (FAF4). FAFs have the potential to regulate shoot meristem size in Arabidopsis thaliana. FAFs can repress WUS, which ultimately leads to an arrest of meristem activity in FAF overexpressing lines.	protein_coding	FANTASTIC FOUR 3 (FAF3)	0.00994595	1.45926
AT1G62975	basic helix-loop-helix (bHLH) DNA-binding superfamily protein;(source:Araport11)	protein_coding		0.00225967	1.4723
AT4G25410	basic helix-loop-helix (bHLH) DNA-binding superfamily protein;(source:Araport11)	protein_coding		0.00539823	1.48284
AT1G54970	encodes a proline-rich protein that is specifically expressed in the root. The mRNA is cell-to-cell mobile.	protein_coding	PROLINE-RICH PROTEIN 1 (PRP1)	0.0424563	1.48477
AT3G49580	response to low sulfur 1;(source:Araport11)	protein_coding	RESPONSE TO LOW SULFUR 1 (LSU1)	0.00929247	1.49435
AT4G25640	Encodes a multidrug and toxin efflux family transporter. Involved in flavonoid metabolism, affecting Root growth, seed development and germination, and pollen development, release and viability.	protein_coding	DETOXIFYING EFFLUX CARRIER 35 (DTX35)	4.23196e-07	1.5067
AT5G48010	Encodes an oxidosqualene cyclase involved in the biosynthesis of thalianol, a tricyclic triterpenoid of unknown function. Overexpression of THAS leads to dwarfing in the aerial tissues of Arabidopsis plants, but increases their root length. THAS is part of a small operon-like cluster of genes (with At5g48000 (THAH) and At5g47990 (THAD)) involved in thalianol metabolism.	protein_coding	THALIANOL SYNTHASE 1 (THAS1)	4.6483e-07	1.53422
AT1G14240	GDA1/CD39 nucleoside phosphatase family protein;(source:Araport11)	protein_coding	APYRASE3 (APY3)	0.00550054	1.53789
AT1G14960	Polyketide cyclase/dehydrase and lipid transport superfamily protein;(source:Araport11)	protein_coding		1.90655e-08	1.53991
AT1G33260	Protein kinase superfamily protein;(source:Araport11)	protein_coding		0.0106185	1.56075
AT1G01580	Encodes the low-iron-inducible ferric chelate reductase responsible for reduction of iron at the root surface. It is likely to be the major Fe(III) chelate reductase in Arabidopsis iron metabolism. Coordinately regulated with IRT1, the major transporter responsible for high-affinity iron uptake from the soil, at both transcriptional and posttranscriptional levels. Steady state mRNA levels are reg…	protein_coding		0.04035	1.58182
AT4G25220	Encodes a member of the phosphate starvation-induced glycerol-3-phosphate permease gene family: AT3G47420(G3Pp1), AT4G25220(G3Pp2), AT1G30560(G3Pp3), AT4G17550(G3Pp4) and AT2G13100(G3Pp5).	protein_coding	GLYCEROL-3-PHOSPHATE PERMEASE 2 (G3Pp2)	0.0105625	1.58888
AT3G45070	Encodes a sulfotransferase with sulfating activity toward flavonoids.	protein_coding		9.85565e-08	1.6319
AT1G12950	root hair specific 2;(source:Araport11)	protein_coding	ROOT HAIR SPECIFIC 2 (RHS2)	0.0377857	1.70186
AT1G52410	Contains a novel calcium-binding repeat sequence. Binds TSK in vitro. Localizes to small cytoplasmic vesicles in interphase cells. In cells synchronized for cell division, TSA1 and TSK relocalize to ends of spindle microtubules that are ahead of separating chromatids during metaphase and anaphase of mitosis. May be involved in mitosis together with TSK. Expressed preferentially in the flower and …	protein_coding	TSK-ASSOCIATING PROTEIN 1 (TSA1)	6.03526e-05	1.80736
AT2G20520	fasciclin-like arabinogalactan-protein 6 (Fla6). Possibly involved in embryogenesis and seed development.	protein_coding	FASCICLIN-LIKE ARABINOGALACTAN 6 (FLA6)	0.00698222	1.81712
AT3G45680	Major facilitator superfamily protein;(source:Araport11)	protein_coding	(NPF2.3)	2.46037e-05	1.82692
AT5G37990	SABATH family methyltransferase.	protein_coding	(CIMT1)	4.52493e-11	1.91625
AT2G41312	Has been identified as a translated small open reading frame by ribosome profiling.	other_rna	SHORT OPEN READING FRAME 13 (SORF13)	0.0218978	1.98968
AT3G32030	Terpene synthase. Expressed in roots and has low enzyme activity in vitro. Products include dolabellane type diterpenes.	protein_coding	TERPENE SYNTHASE 9 (TPS9)	0.0107822	2.06098
AT2G34610	cotton fiber protein;(source:Araport11)	protein_coding		0.0162951	2.13415
AT1G01060	LHY encodes a myb-related putative transcription factor involved in circadian rhythm along with another myb transcription factor CCA1	protein_coding	LATE ELONGATED HYPOCOTYL (LHY)	0.0174481	2.20074
AT3G06020	A member of the FAF family proteins encoded by the FANTASTIC FOUR (FAF) genes: AT4G02810 (FAF1), AT1G03170 (FAF2), AT5G19260 (FAF3) and AT3G06020 (FAF4). FAFs have the potential to regulate shoot meristem size in Arabidopsis thaliana. FAFs can repress WUS, which ultimately leads to an arrest of meristem activity in FAF overexpressing lines.	protein_coding	FANTASTIC FOUR 4 (FAF4)	0.0400779	2.23074
AT5G36140	Encodes a member of the CYP716A subfamily of cytochrome P450 monooxygenases with triterpene oxidizing activity catalyzing C-28 hydroxylation of alpha-amyrin, beta-amyrin, and lupeol, producing uvaol, erythrodiol, and betulin, respectively.In particular, 22alpha-hydroxylation activity has been observed against alpha-amyrin. Should be merged with At5g36130.	protein_coding	CYTOCHROME P450, FAMILY 716, SUBFAMILY A, POLYPEPTIDE 2 (CYP716A2)	0.0114989	2.29158
AT5G38020	encodes a protein whose sequence is similar to SAM:salicylic acid carboxyl methyltransferase (SAMT) (GI:6002712)(Clarkia breweri) and to SAM:benzoic acid carboxyl methyltransferase (BAMT)(GI:9789277)(Antirrhinum majus). SABATH family methyltransferase.	protein_coding		1.52405e-16	2.54337
AT4G11190	Disease resistance-responsive (dirigent-like protein) family protein;(source:Araport11)	protein_coding		5.98331e-23	2.60494
AT5G36130	Cytochrome P450 superfamily protein;(source:Araport11)	protein_coding		1.65488e-06	2.65047
AT5G38000	Zinc-binding dehydrogenase family protein;(source:Araport11)	protein_coding		0.0106185	2.6966
AT4G12170	Thioredoxin superfamily protein;(source:Araport11)	protein_coding		7.08544e-07	2.71076
AT2G25150	HXXXD-type acyl-transferase family protein;(source:Araport11)	protein_coding		0.000958688	2.74405
AT5G47980	HXXXD-type acyl-transferase family protein;(source:Araport11)	protein_coding		0.00118315	2.75516
AT5G37980	Zinc-binding dehydrogenase family protein;(source:Araport11)	protein_coding		0.0288993	3.07048
AT1G18870	Encodes a protein with isochorismate synthase activity involved in phylloquinone biosynthesis. Mutant studies of this gene's function suggest that its function is redundant with that of ICS1 (AT1G7410).	protein_coding	ISOCHORISMATE SYNTHASE 2 (ICS2)	0.000182551	3.17587
AT5G10180	Encodes a low-affinity sulfate transporter expressed in the root cap and central cylinder, where it is induced by sulfur starvation. Expression in the shoot vascular system is not induced by sulfur starvation.	protein_coding	SULFATE TRANSPORTER 2;1 (SULTR2;1)	2.07674e-05	3.31375
AT5G48850	Homologous to the wheat sulphate deficiency-induced gene sdi1. Expression in root and leaf is induced by sulfur starvation. Knockout mutants retained higher root and leaf sulfate concentrations, indicating a role in regulation of stored sulfate pools.	protein_coding	SULPHUR DEFICIENCY-INDUCED 1 (ATSDI1)	5.88209e-06	3.48281
AT1G09350	Predicted to encode a galactinol synthase	protein_coding	GALACTINOL SYNTHASE 3 (GolS3)	0.0424563	3.50454
AT3G05770	hypothetical protein;(source:Araport11)	protein_coding		0.021116	4.51235
AT1G75945	hypothetical protein;(source:Araport11)	protein_coding		9.11594e-13	6.67012
AT3G24982	receptor like protein 40;(source:Araport11)	protein_coding	RECEPTOR LIKE PROTEIN 40 (RLP40)	0.00275182	6.98565
AT1G64795	hypothetical protein;(source:Araport11)	protein_coding		4.52493e-11	8.18228

## Sheet: Significant GO terms (DAVID GO)
Term	Count	%	P Value	Genes	List Total	Population Hits	Population Total	fold change	Benjamini-Hochberg FDR	regulation	GO_id
cellular response to hypoxia	24	13.7143	1.98585e-17	AT1G33055, AT3G55980, AT5G20250, AT5G27420, AT1G19530, AT5G25250, AT1G55810, AT2G15890, AT1G30720, AT1G26410, AT5G57220, AT1G27730, AT1G76600, AT1G69890, AT1G72360, AT1G19020, AT1G76650, AT4G27280, AT5G54960, AT1G07135, AT3G10020, AT2G40000, AT5G05410, AT2G26560	168	228	17751	11.1222	7.06962e-15	downregulated genes	GO:0071456
response to oxidative stress	24	13.7143	2.36056e-11	AT5G15180, AT4G27652, AT5G20250, AT4G21850, AT2G37130, AT1G11210, AT1G27730, AT4G36670, AT2G41480, AT1G52200, AT1G02930, AT4G13310, AT3G45640, AT1G19020, AT1G73540, AT1G07135, AT3G10020, AT2G40000, AT1G15380, AT5G21940, AT1G25400, AT3G63380, AT1G20620, AT4G37520	168	438	17751	5.78963	4.20179e-09		GO:0006979
response to wounding	25	14.2857	7.43367e-08	AT5G43580, AT1G61740, AT1G32460, AT5G14120, AT1G70810, AT5G06570, AT4G36670, AT1G76650, AT1G26250, AT1G73540, AT1G07135, AT1G73260, AT1G25400, AT3G48360, AT3G63380, AT1G65845, AT4G27652, AT5G44585, AT4G21850, AT2G38400, AT1G30730, AT1G27730, AT3G45640, AT1G19020, AT1G15380	168	722	17751	3.65861	8.39329e-06		GO:0009611
defense response to fungus	24	13.7143	9.43067e-08	AT4G27652, AT1G36640, AT5G43580, AT1G59870, AT3G59930, AT5G44585, AT4G21850, AT2G37130, AT1G34047, AT2G15890, AT5G57220, AT4G36670, AT5G61600, AT4G11650, AT5G33355, AT1G73540, AT5G28630, AT1G07135, AT2G43510, AT4G16260, AT4G16860, AT1G25400, AT3G63380, AT3G12500	168	676	17751	3.75127	8.39329e-06		GO:0050832
defense response to bacterium	23	13.1429	8.37074e-05	AT1G66700, AT4G27652, AT4G04960, AT1G36640, AT1G59870, AT5G27420, AT5G44585, AT4G21850, AT1G30720, AT5G57220, AT3G14260, AT4G36670, AT1G02930, AT4G11650, AT1G73540, AT5G28630, AT1G07135, AT2G40000, AT1G73260, AT2G28570, AT1G25400, AT3G63380, AT5G59680	168	949	17751	2.5608	0.00595997		GO:0042742
rhythmic process	5	2.85714	0.000171097	AT2G40080, AT2G37130, AT5G61380, AT4G37520, AT1G68050	168	30	17751	17.6101	0.0101517		GO:0048511
response to light intensity	10	5.71429	0.000203491	AT3G15450, AT5G06570, AT1G61740, AT5G14120, AT3G48530, AT2G15960, AT2G36320, AT5G01750, AT3G15630, AT1G55810	168	215	17751	4.91445	0.0103489		GO:0009642
response to cold	13	7.42857	0.000314419	AT3G53460, AT5G20250, AT2G36320, AT1G27730, AT1G67090, AT2G21660, AT3G45640, AT1G73540, AT1G15380, AT4G16860, AT3G48360, AT1G08930, AT1G20620	168	388	17751	3.54018	0.0125298		GO:0009409
response to molecule of fungal origin	4	2.28571	0.000342425	AT1G66700, AT3G10985, AT1G59870, AT1G73260	168	15	17751	28.1762	0.0125298		GO:0002238
killing of cells of other organism	5	2.85714	0.000351961	AT3G59930, AT5G33355, AT1G34047, AT2G43510, AT3G12500	168	36	17751	14.6751	0.0125298		GO:0031640
hydrogen peroxide catabolic process	6	3.42857	0.000999399	AT5G15180, AT2G41480, AT1G65970, AT2G37130, AT1G20620, AT4G37520	168	81	17751	7.82672	0.0321643		GO:0042744
immune system process	9	5.14286	0.00108419	AT4G36670, AT4G27652, AT1G36640, AT5G44585, AT1G73540, AT5G28630, AT4G21850, AT1G07135, AT3G63380	168	218	17751	4.36214	0.0321643		GO:0002376
photorespiration	5	2.85714	0.00133838	AT1G80380, AT1G67090, AT1G68010, AT2G38400, AT2G13360	168	51	17751	10.3589	0.0366509		GO:0009853
response to abscisic acid	19	10.8571	0.00153921	AT4G27652, AT1G59870, AT5G27420, AT5G43180, AT2G36320, AT2G38400, AT3G02850, AT1G30720, AT1G70810, AT1G27730, AT1G49720, AT4G36040, AT1G73540, AT1G75750, AT1G07135, AT2G05520, AT3G48360, AT1G25400, AT1G08930	168	876	17751	2.29173	0.0369942		GO:0009737
response to water deprivation	19	10.8571	0.00155875	AT4G27652, AT1G62510, AT1G59870, AT2G15220, AT5G61590, AT5G43180, AT5G07080, AT1G27730, AT2G21660, AT1G02930, AT4G36040, AT1G73540, AT3G61430, AT1G07135, AT1G15380, AT5G28610, AT5G05410, AT3G09390, AT1G08930	168	877	17751	2.28911	0.0369942		GO:0009414
response to bacterium	8	4.57143	0.00210138	AT1G66700, AT5G57220, AT1G61740, AT2G33830, AT3G45640, AT1G19020, AT1G59870, AT2G30750	168	189	17751	4.47241	0.0467557		GO:0009617
anaerobic respiration	3	1.71429	0.00237351	AT1G33055, AT1G19530, AT3G10020	168	8	17751	39.6228	0.0496157		GO:0009061
response to lipid	8	4.57143	0.00250866	AT4G36670, AT1G62510, AT2G22122, AT3G48530, AT2G38400, AT3G09390, AT3G63380, AT5G07080	168	195	17751	4.3348	0.0496157		GO:0033993
response to hydrogen peroxide	5	2.85714	0.00309612	AT5G05410, AT1G73260, AT3G48360, AT1G20620, AT5G63160	168	64	17751	8.25474	0.0580115		GO:0042542
response to chitin	11	6.28571	0.00473818	AT1G27730, AT4G27652, AT3G45640, AT4G17490, AT1G59870, AT3G55980, AT1G73540, AT5G27420, AT1G07135, AT1G25400, AT1G08930	168	401	17751	2.89842	0.0843397		GO:0010200
response to salicylic acid	9	5.14286	0.00586817	AT1G66700, AT4G27652, AT4G21850, AT2G40000, AT2G05520, AT1G07135, AT1G73260, AT3G48360, AT5G63160	168	287	17751	3.3134	0.0994794		GO:0009751
flavonoid biosynthetic process	7	6.54206	2.06049e-07	AT5G13930, AT4G25640, AT3G51240, AT5G05270, AT5G08640, AT1G45201, AT1G64390	105	44	17751	26.8955	4.63611e-05	upregulated genes	GO:0009813
response to jasmonic acid	12	11.215	5.06505e-05	AT5G13930, AT2G32990, AT4G29270, AT3G16470, AT5G24780, AT2G43535, AT3G20370, AT1G45201, AT4G34710, AT3G29250, AT5G26260, AT1G31710	105	437	17751	4.6423	0.00569818		GO:0009753
terpenoid metabolic process	5	4.6729	7.81057e-05	AT5G42580, AT4G29270, AT2G25150, AT2G25160, AT3G29250	105	39	17751	21.674	0.00571513		GO:0006721
thalianol metabolic process	3	2.80374	0.000101602	AT5G47990, AT5G48010, AT5G48000	105	3	17751	169.057	0.00571513		GO:0080003
response to oxidative stress	11	10.2804	0.000249278	AT5G13930, AT4G29700, AT5G64940, AT5G37980, AT3G49960, AT1G09350, AT3G20370, AT5G38000, AT4G34710, AT4G11190, AT3G29250	105	438	17751	4.24573	0.0112175		GO:0006979
response to wounding	14	13.0841	0.000302486	AT4G29700, AT1G33260, AT2G43535, AT5G26260, AT1G31710, AT3G46700, AT5G13930, AT2G47800, AT3G16470, AT3G20370, AT1G45201, AT4G34710, AT4G11190, AT3G29250	105	722	17751	3.27812	0.0113432		GO:0009611
cellular response to sulfur starvation	3	2.80374	0.000930285	AT3G49580, AT5G60890, AT5G48850	105	8	17751	63.3964	0.029902		GO:0010438
methylation	7	6.54206	0.00162869	AT3G03780, AT2G41380, AT4G35160, AT3G18000, AT1G76790, AT5G38020, AT5G37990	105	214	17751	5.52991	0.045807		GO:0032259
plant epidermis development	8	7.47664	0.00253679	AT5G47980, AT5G42580, AT3G20370, AT2G25150, AT2G25160, AT3G57010, AT3G29250, AT5G26260	105	315	17751	4.29351	0.0634197		GO:0090558
