# Supplementary material for: Changes in cell wall composition due to a pectin biosynthesis enzyme GAUT10 impact root growth
Source: Plant Physiol. 2023 Aug 22;193(4):2480–97. doi: 10.1093/plphys/kiad465 (PMC10663140; doi:10.1093/plphys/kiad465)
Supplement: kiad465_Supplementary_Data [file kiad465_supplementary_data.zip › Supplemental Table S4 revised Aug 7.xlsx]

## Sheet: DR5-GFP fluorescence data
Supplemental Table S4. DR5:GFP fluorescence quantification data.
Serial	Genotype	Treatment	Normalized mean grey value (background removed)
1	Col-0	Sucrose	33.116
2	Col-0	Sucrose	39.255		Note: Normalized mean grey value = mean grey value of the GFP expressing region - mean grey value of the backbround
3	Col-0	Sucrose	27.975
4	Col-0	Sucrose	34.483
5	Col-0	Sucrose	37.068
6	Col-0	Sucrose	38.811
7	Col-0	Sucrose	33.02
8	Col-0	Sucrose	43.958
9	Col-0	Sucrose	36.008
10	Col-0	Sucrose	38.898
11	Col-0	Sucrose	28.271
12	Col-0	no sucrose	30.588
13	Col-0	no sucrose	37.51
14	Col-0	no sucrose	38.292
15	Col-0	no sucrose	40.206
16	Col-0	no sucrose	34.743
17	Col-0	no sucrose	36.042
18	Col-0	no sucrose	38.098
19	Col-0	no sucrose	37.24
20	Col-0	no sucrose	34.768
21	Col-0	no sucrose	30.507
22	gaut10-3	Sucrose	19.003
23	gaut10-3	Sucrose	20.215
24	gaut10-3	Sucrose	22.002
25	gaut10-3	Sucrose	27.333
26	gaut10-3	Sucrose	19.723
27	gaut10-3	Sucrose	19.635
28	gaut10-3	Sucrose	21.947
29	gaut10-3	Sucrose	20.506
30	gaut10-3	Sucrose	23.147
31	gaut10-3	Sucrose	16.026
32	gaut10-3	Sucrose	20.341
33	gaut10-3	Sucrose	14.731
34	gaut10-3	Sucrose	18.233
35	gaut10-3	no sucrose	12.059
36	gaut10-3	no sucrose	10.856
37	gaut10-3	no sucrose	9.384
38	gaut10-3	no sucrose	11.001
39	gaut10-3	no sucrose	9.412
40	gaut10-3	no sucrose	8.009
41	gaut10-3	no sucrose	6.07
42	gaut10-3	no sucrose	8.302
43	gaut10-3	no sucrose	8.397
44	gaut10-3	no sucrose	7.378
45	gaut10-3	no sucrose	6.657
46	gaut10-3	no sucrose	5.595
47	gaut10-3	no sucrose	7.339
