# Supplementary material for: Changes in cell wall composition due to a pectin biosynthesis enzyme GAUT10 impact root growth
Source: Plant Physiol. 2023 Aug 22;193(4):2480–97. doi: 10.1093/plphys/kiad465 (PMC10663140; doi:10.1093/plphys/kiad465)
Supplement: kiad465_Supplementary_Data [file kiad465_supplementary_data.zip › Supplemental Table S5 revised Aug 7.xlsx]

## Sheet: Index
Supplemental Table S5. Auxin metabolite concentrations of five-day-old gaut10-3 and Col-0 roots.
Sheet	Description
1	Auxin metabolite concentrations in 5-days-old Col-0 (n=5) and gaut10-3 (n=5) roots grown in 1/2MS + 0.5% sucrose
2	Auxin metabolite concentrations in 5-days-old Col-0 (n=5) and gaut10-3 (n=5) roots grown in 1/2MS + 0% sucrose

## Sheet: metabolite conc. (0.5% sucrose)
Sample		TRP	ANT	IAN	IAM	IPYA	IAA	oxIAA	IAA-Asp	IAA-Glu	IAA-Glc	oxIAA-Glc
Col-0	bio rep1	15780	16.7816	35111.3	0.619807	429.305	31.01	182.654	0.585858	1.77748	2059.45	1079.55	Concentrations in pmol/g FW		Compound	Abbreviation
	bio rep2	13284.5	12.9459	29624.6	0.829461	505.771	30.9758	182.776	0.5043	0.819585	2869.7	916.907			Tryptamine	TRA
	bio rep3	10033.8	15.0891	28578.8	0.603229	410.686	26.9789	173.789	0.69033	1.30722	2053.16	913.094			Tryptophan	TRP
	bio rep4	8349.12	16.3879	24640.5	0.421139	432.452	26.2584	131.134	0.559855	1.34466	3590.35	785.945			Anthranilic acid	ANT
	bio rep5	14196.2	22.964	27963.3	0.779237	505.064	29.267	175.261	0.787081	1.9229	1364.97	1031.68			Indol-3-acetamide	IAM
gaut10-3	bio rep1	8749.91	23.713	20884.6	0.620252	372.077	28.8516	155.027	0.407069	0.761638	492.353	755.118			Indole-3-acetonitrile	IAN
	bio rep2	9755.71	18.9509	19696.1	0.650813	664.573	25.4407	127.813	0.395831	0.693764	639.635	771.143			Indole-3-pyruvic acid	IPYA
	bio rep3	8567.08	23.5443	11667.8	0.408681	408.908	27.0026	139.143	0.430514	0.695171	591.353	773.936			Indol-3-acetic acid	IAA
	bio rep4	9649.86	17.16	25653.2	0.88032	303.457	35.5176	160.163	0.500884	0.671207	569.326	810.291			2-oxoindole-3-acetic acid	oxIAA
	bio rep5	9588.1	16.8922	20160	0.67433	424.757	27.534	191.74	0.515947	3.62862	3077.06	842.414			IAA-aspartate	IAA-Asp
P values from Wilcoxon Rank Sum Exact Test (Non-parametric)		0.015873	0.0555556	0.015873	0.916563	0.222222	0.84127	0.420635	0.027803	0.015873	0.0285714	0.031746	P values ≤ 0.1 are statisctically significant (in bold)		IAA-glutamate	IAA-Glu
															IAA-glucose	IAA-Glc
															oxIAA-glucose	oxIAA-Glc
															Note: possible outliers, values are not included in comparison of mean and standard deviation (0000)

## Sheet: metabolite conc. (0% sucrose)
Sample		TRP	ANT	IAN	IAM	IPyA	IAA	oxIAA	IAA-Asp	IAA-Glu	IAA-Glc	oxIAA-Glc
Col-0	bio rep1	14388.1	16.0766	44103.8	0.692928	665.454	34.4145	162.655	0.675486	1.91516	4951.15	1087.3	Concentrations in pmol/g FW		Compound	Abbreviation
	bio rep2	16367.2	19.5677	44174	0.588671	652.874	32.9846	171.248	0.872881	1.16426	3226.5	1013.4			Tryptamine	TRA
	bio rep3	15760.3	19.9972	38007.1	0.839659	771.165	38.0404	195.039	0.82826	1.6305	1713.06	1081.35			Tryptophan	TRP
	bio rep4	17147.2	17.2566	25733	0.587696	793.414	26.4239	173.906	1.06522	1.79091	2214.58	1040.4			Anthranilic acid	ANT
	bio rep5	15615.4	14.8635	38132.4	0.630251	1223.87	28.0051	178.902	0.623852	1.26064	6777.15	891.802			Indol-3-acetamide	IAM
gaut10-3	bio rep1	17154.2	27.4946	22712.3	1.07866	715.393	43.8264	207.987	1.1309	1.23424	2347.5	1011.45			Indole-3-acetonitrile	IAN
	bio rep2	13771.6	31.3479	30936	0.679963	473.951	25.2963	165.844	0.80079	1.3854	3860.55	836.9			Indole-3-pyruvic acid	IPYA
	bio rep3	15560.5	27.878	31576.8	0.664947	672.536	25.8628	188.185	0.547146	1.42955	3284.95	827.615			Indol-3-acetic acid	IAA
	bio rep4	19776.8	18.7634	20225.7	0.55608	737.83	28.3778	172.946	0.888988	1.17724	5217.29	772.243			2-oxoindole-3-acetic acid	oxIAA
	bio rep5	18654.7	29.8817	32909.9	0.620179	1413.73	22.9481	193.264	0.67209	2.7543	1169.14	994.003			IAA-aspartate	IAA-Asp
P values from Wilcoxon Rank Sum Exact Test (Non-parametric)		0.55	0.03	0.06	1	0.69	0.06	0.55	1	0.41	0.34	0.03	P values ≤ 0.1 are statisctically significant (in bold)		IAA-glutamate	IAA-Glu
															IAA-glucose	IAA-Glc
															oxIAA-glucose	oxIAA-Glc
															Note: possible outliers, values are not included in comparison of mean and standard deviation (0000)
