# Supplementary material for: Changes in cell wall composition due to a pectin biosynthesis enzyme GAUT10 impact root growth
Source: Plant Physiol. 2023 Aug 22;193(4):2480–97. doi: 10.1093/plphys/kiad465 (PMC10663140; doi:10.1093/plphys/kiad465)
Supplement: kiad465_Supplementary_Data [file kiad465_supplementary_data.zip › Supplemental Table S6 revised Aug 7.xlsx]

## Sheet: Sheet1
Supplemental Table S6. Primers used in this study.
Serial	Name	Sequence	Tm (°C)	Description	Used for
1	LBb1	ATTTTGCCGATTTCGGAAC	54	Left border primer of the T-DNA insertion of pBIN-pROK2 for SALK lines	Genotyping gaut10-3 lines. LBb1 + GAUT10 Right amplifies for the T-DNA insertion (~1800 bp) and GAUT10 Left + GAUT10 right amplifies for the Wild-type GAUT10 genomic DNA (~1800 bp).
2	GAUT10 Left	AGAGTCTTGCAGCTGCTTGAG	60	Left primer for genotyping Wild-type GAUT10 genomic DNA
3	GAUT10 Right	TTTGCAGCGAAGAGAAAGAAG	56	Right primer for genotyping both Wild-type GAUT10 genomic DNA and T-DNA insertion
4	qPCR AT1G13320 Forward	GCGGTTGTGGAGAACATGATACG	62	Left primer for qPCR of AT1G13320 gene.	qPCR Reference Gene (Hong et. al Plant Cell Phys 2010), AT1G13320 gene. Amplicon size ~ 100 bp.
5	qPCR AT1G13320 Reverse	GAACCAAACACAATTCGTTGCTG	58	Right primer for qPCR of AT1G13320 gene.
6	qPCR GAUT10 Forward	ATGTGGATGCTCGTGTGATAG	57	Left primer for qPCR of GAUT10 gene.	qPCR GAUT10 gene, Amplicon size ~ 100 bp.
7	qPCR GAUT10 Reverse	TCTCCCACAAAGGTTTGTACTT	56	Right primer for qPCR of GAUT10 gene.
8	TOB1 Left	CGTGAGTCGTGCGTCTCTCAGG	65	Left primer for genotyping Wild-type TOB1 genomic DNA	Genotyping tob1-3 lines. LBb1 + TOB1 Right amplifies for the T-DNA insertion (~600 bp) and TOB1 Left + TOB1 right amplifies for the Wild-type TOB1 genomic DNA (~1000 bp).
9	TOB1 Right	GATTGATCGTGCGATTGGGACG	62	Right primer for genotyping both Wild-type TOB1 genomic DNA and T-DNA insertion
	Note: Tm of all the primers are calculated using the NEB tm calculator with primer concentration at 500 nM and polymerase of choice: Taq DNA polmerase
